# Supplementary material for: Competition between a Lawn-Forming Cynodon dactylon and a Tufted Grass Species Hyparrhenia hirta on a South-African Dystrophic Savanna
Source: PLoS One. 2015 Oct 28;10(10):e0140789. doi: 10.1371/journal.pone.0140789 (PMC4625017; doi:10.1371/journal.pone.0140789)
Supplement: S1 Table — (xlsx). [file pone.0140789.s001.xlsx]

## Sheet: Sheet1
Soil nutrient concentrations
		mg/kg	mg/kg		Key
Treatment	Competition	Total N	Total P		Competition	Treatment
					1 = Hyp, Cyn	1 = N++
					2 = Mono H	2 = N+
1	1	17.5957	0.0495655		3 = Mono C	3 = P++
2	1	8.74373	0.0529923			4 = P+
3	1	1.93542	1.33991			5 = Control
4	1	6.5293	0.610654
5	1	4.34866	0.0477874		Available N and P content was measured via the extraction method (Houba et al. 1986).
1	2	6.79204	0.0495769		Houba V.J.G., Novozamsky I., Huybregts A.W.M. & Van der Lee J. (1986). Comparison of soil extractions by 0.01M CaCl 2, by EUF and by some conventional extraction procedures. Plant and Soil, 96, 433-437.
2	2	4.62181	0.248484
3	2	6.97955	1.55659
4	2	3.83543	0.149432
5	2	4.04602	0.0487472
1	3	25.1887	0.0519355
2	3	18.9179	0.345759
3	3	3.25771	2.75652
4	3	7.262	0.901124
5	3	4.28528	0.0504151
