# Supplementary material for: Competition between a Lawn-Forming Cynodon dactylon and a Tufted Grass Species Hyparrhenia hirta on a South-African Dystrophic Savanna
Source: PLoS One. 2015 Oct 28;10(10):e0140789. doi: 10.1371/journal.pone.0140789 (PMC4625017; doi:10.1371/journal.pone.0140789)
Supplement: S2 Table — (xlsx). [file pone.0140789.s002.xlsx]

## Sheet: Exp 1
Competition	Treat.	Species	ID	Height (cm) at initiation	Height (cm) 1st measurement	Height (cm) 2nd measurement	Height (cm) 3rd measurement	Height (cm) 4th measurement	Height (cm) 5th measurement	# leaves at initiation	# leaves 1st measurement	# leaves 2nd measurement	# leaves 3rd measurement	# leave 4th measurement	# leaves 5th measurement	Length longest leaf (cm) at initiation	Length longest leaf (cm) 1st measurement	Length longest leaf (cm) 2nd measurement	Length longest leaf (cm) 3rd measurement	Length longest leaf (cm) 4th measurement	Length longest leaf (cm) 5th measurement	# culms at initiation	# culms 1st measurement	# culms 2nd measurement	# culms 3rd measurement	# culms 4th measurement	# culms 5th measurement	Dry weight above ground (gr)
Cyno, Hypa	N++	Hypa	1	85	14	25	35	51	49	25	11	20	38	44	47		8	15	17	17	17	8	8	5	4	3	5	4.1
Cyno, Hypa	N++	Hypa	4	84	12	16	26	49	27	15	5	10	24	28	17		7	11	14	16	14	8	8	0	2	2	2	1.4
Cyno, Hypa	N++	Hypa	7	81	10	26	36	64	60	20	7	12	25	31	41		7	13	17.5	15	18	8	8	1	2	2	3	4.52
Cyno, Hypa	N++	Hypa	10	90	13	28	32	54	59	28	13	25	43	51	63		10	24	21	22	25	9	9	5	8	9	10	3.88
Cyno, Hypa	N++	Hypa	13	71	10	21	23	26	33	19	5	11	32	66	52	7	6	11	23	19	23	11	11	2	5	9	14	1.51
Cyno, Hypa	N++	Hypa	16	92		15	34	40	59	10		50	60	96	117			10	19	15	20	7	7	10	18	11	12	5.36
Cyno, Hypa	N++	Hypa	19	85	17	25	40	61	49	15	18	22	26	44	58		14	19	18	20	22	7	7	4	6	6	5	5.74
Cyno, Hypa	N++	Hypa	22	117	12	10	10	10	10	35	6	1	1	3	3	18	13	7	7	8.5	8	7	7	0	0	1	1	1.95
Cyno, Hypa	N++	Hypa	25	83	10	10	14	26	18	31	4	2	8	17	20	12	6	0.5	13	14.5	14.5	7	7	0	0	2	2	4.35
Cyno, Hypa	N++	Hypa	28	90	15	20	17	26	25.5	31	12	18	25	31	31	13	10	16	16	13	14	5	5	3	1	2	2	1.66
Cyno, Hypa	N+	Hypa	31	94	10	11	15	25	31	10	3	17	22	38	31	8	7	12	13	12.5	15	9	9	2	4	5	5	7.02
Cyno, Hypa	N+	Hypa	34	92	10	10	10	10	13	6	2	7	9	13	9	11	4	10	13.5	11	11.5	7	7	1	2	3	1	2.34
Cyno, Hypa	N+	Hypa	37	114	10	10	10	13	13	27	5	6	11	10	14	10	5	4	12	11	12	7	7	1	3	3	3	1.41
Cyno, Hypa	N+	Hypa	40	117	10	16	22	32	36	34	2	9	34	45	47	15	5	7	11.5	14.5	15.5	12	12	0	4	7	3	2.08
Cyno, Hypa	N+	Hypa	43	82	15	34	49	49	41	20	15	21	24	45	43	15	9	20	21	17.5	21	10	10	4	3	4	5	1.6
Cyno, Hypa	N+	Hypa	46	81	17	21	22.5	17	23	17	6	6	8	9	9	16	14	15	19	16	15	5	5	1	1	1	0	0.82
Cyno, Hypa	N+	Hypa	49	87	10	21	20	24	23	35	3	10	6	16	14	12	3	10	11	13	14	7	7	0	0	3	2	5.48
Cyno, Hypa	N+	Hypa	52	148	10	14	18	15	17	15	2	7	20	26	29	10	6	7	11	8	10	6	6	0	5	5	6	2.96
Cyno, Hypa	N+	Hypa	55	79	14	16	22	41	44	22	12	19	25	41	44	13	8	12	14.5	14.5	14	9	9	3	5	5	5	0.52
Cyno, Hypa	N+	Hypa	58	83	15	21	43	71	62	29	15	29	33	58	55	11	10	15	14.5	18	17	6	6	6	7	6	8	3.98
Cyno, Hypa	P++	Hypa	61	110	10	10	41	51	12	40	1	6	47	52	2	11	2	3	15	15	4	9	9	1	3	7	7	2.64
Cyno, Hypa	P++	Hypa	64	80	10	10	30	32	14	15	1	2	27	31	30	10	2	2	11	15	15	8	8	0	3	4	3	1.87
Cyno, Hypa	P++	Hypa	67	85	10	12	16	16	26	27	2	5	17	26	29	19	5	10	11.5	13	13	10	10	0	1	3	2	2.5
Cyno, Hypa	P++	Hypa	70	104	10	17	20	22	23	23	4	8	11	13	19	12	7	7	13	13	13	7	7	1	1	1	1	3.82
Cyno, Hypa	P++	Hypa	73	92	10	10	14	39	45	34	28	27	37	83	48	20	9	9	13	15	15	5	5	1	6	10	9	2.74
Cyno, Hypa	P++	Hypa	76	98	10	19	75	85	92	21	7	29	33	50	52	14	5	12	15	18	18	7	7	5	6	3	3	7.73
Cyno, Hypa	P++	Hypa	79	72	15	22	17	19	18	6	9	7	22	22	30	14	10	10	14	14	15	8	8	1	5	1	2	1.1
Cyno, Hypa	P++	Hypa	82	107	10	12	17	16	15	22	3	3	5	6	6	16	8	3	7.5	19	8.5	9	9	0	0	0	1	1.61
Cyno, Hypa	P++	Hypa	85	82	17	22	27	49	54	33	10	28	36	84	64	16	11	20	19	19	14.5	12	12	2	5	10	15	3.99
Cyno, Hypa	P++	Hypa	88	81	12	17	42	52	53	36	21	22	31	25	24	9	11	14	12	13.5	14	10	10	2	4	4	3	1.55
Cyno, Hypa	P+	Hypa	91	84	10	13	12	12	13	15	4	10	13	14	20	9	2	7	10	13.5	7	9	9	2	2	0	4	1.7
Cyno, Hypa	P+	Hypa	94	99	10	26	43	45	50	18	1	26	47	44	34	18	4	27	32	34.5	24	3	3	6	7	6	7	3.66
Cyno, Hypa	P+	Hypa	97	124	10	14	21	29	35	35	3	12	36	37	28	8	5	8	10	11	10	10	10	0	1	3	5	5.49
Cyno, Hypa	P+	Hypa	100	108	10	23	17	21	23	35	9	16	25	35	36	13	8	17	19	24.5	23	8	8	1	4	4	4	1.74
Cyno, Hypa	P+	Hypa	103	88	11	18	20	25	27	33	10	19	13	22	24	18	9	15	12	11	11.5	8	8	1	2	2	2	1.21
Cyno, Hypa	P+	Hypa	106	88	10	16	18	11	16	29	3	11	12	15	7	11	9	9	11	12	12	10	10	1	2	1	1	0.97
Cyno, Hypa	P+	Hypa	109	108	15	19	36	25	29	13	6	16	18	25	29	12	9	17	16	17.5	18	8	8	1	3	3	4	1.23
Cyno, Hypa	P+	Hypa	112	103	13	16	19	19	15	28	15	22	26	34	33	12	10	9	14	17	16	8	8	2	8	7	7	5.9
Cyno, Hypa	P+	Hypa	115	77	12	15	17	18	16	19	6	11	8	10	11	14	7	11	8	8	8	9	9	1	1	1	3	0.8
Cyno, Hypa	P+	Hypa	118	104	10	21	21	21	24	44	19	27	30	61	53	13	13	16	18	17	18	15	15	4	9	7	10	4.89
Cyno, Hypa	Control	Hypa	121	91	11	15	16	24	5	33	9	20	21	27	30	16	6	11	19	15	15	9	9	0	1	3	2	2.5
Cyno, Hypa	Control	Hypa	124	98	11	16	20	18	19	13	2	6	14	19	21	10	4	11	13.5	15	14	6	6	0	1	1	1	0.45
Cyno, Hypa	Control	Hypa	127	91	17	24	35	28	36	29	16	20	31	46	29	14	13	13	17	20.5	21.5	8	8	2	3	2	2	2.11
Cyno, Hypa	Control	Hypa	130	83	15	41	52	19	19	18	7	8	13	12	20	12	5	8	11	13	10	8	8	1	1	2	2	0.65
Cyno, Hypa	Control	Hypa	133	80	14	28	32	15	57	23	8	15	19	26	27	10	14	16	16	17.5	17.5	6	6	3	3	4	6	2.47
Cyno, Hypa	Control	Hypa	136	85	19	15	23	46	49	20	7	13	16	18	23	12	14	8	8	11	18.5	7	7	2	2	2	2	1.17
Cyno, Hypa	Control	Hypa	139	98	12	20	20	23	18	30	5	7	11	11	11	12	6	13	16	16	15.5	10	10	1	1	1	1	2.24
Cyno, Hypa	Control	Hypa	142	101	10	10	10	11	12	22	3	1	9	17	18	7	6	3	6	7	7	4	4	0	1	0	3	2.07
Cyno, Hypa	Control	Hypa	145	77	10	19	16	18	21	22	3	5	7	13	12	13	9	12	10	17	16.5	8	8	1	2	0	0	1.31
Cyno, Hypa	Control	Hypa	148	83	10	10	10	10	10	25	4	8	7	7	10	12	9	5	9	8	9	5	5	0	1	2	3	1.11
Hypa	N++	Hypa	151	74	15	17	29	40	43	30	5	13	19	31	33	15	7	10	12	14	14	7	7	2	1	4	2	0.74
Hypa	N++	Hypa	157	97	12	22	16	38	39	15	9	12	27	32	29	12	6	14	17	15.5	17	10	10	1	1	2	3	1.44
Hypa	N++	Hypa	163	102	10	10	10	10	14	25	2	6	4	4	4	7	1	3	6	5	5	6	6	6	1	1	1	2.04
Hypa	N++	Hypa	169	79	17	22	50	48	55	15	14	19	34	57	33	14	8	12	13.5	18.5	12.5	6	6	3	1	4	3	3.14
Hypa	N++	Hypa	175	63	11	10	15	29	24	35	4	34	6	11	9	12	5	9	10	14	11.5	6	6	1	1	1	1	0.55
Hypa	N++	Hypa	181	89	20	33	43	55	62	20	24	32	49	65	48	12	16	17	20	21	15	8	8	4	6	4	2	3.63
Hypa	N++	Hypa	187	74	26	28	25	39	42	30	14	26	33	47	35	14	16	19	22	20	27	7	7	4	6	5	5	3.42
Hypa	N++	Hypa	193	127	10	19	16	21	22	25	7	10	13	16	24	13	6	11	12	13.5	14	8	8	3	4	5	4	3.62
Hypa	N++	Hypa	199	82	14	21	19	27	25	31	7	7	11	29	63	15	13	15	17	14.5	15	8	8	1	2	3	4	1.85
Hypa	N++	Hypa	205	75	17	24	29	59	67	40	11	33	21	54	57	17	8	15	18	19.5	18	10	10	3	5	12	13	2.37
Hypa	N+	Hypa	211	78	11	14	17	28	33	25	7	12	18	16	18	15	10	14	15	14	15	9	9	1	1	3	2	1.5
Hypa	N+	Hypa	217	90	21	34	60	66	61	8	18	34	51	50	40	14	10	16	19	21	13	4	4	5	4	5	2	2.85
Hypa	N+	Hypa	223	105	15	24	24	51	48	10	18	12	21	21	20	13	14	19	16.5	24	15	10	10	2	1	2	1	2.81
Hypa	N+	Hypa	229	119	12	17	14	19	21	22	8	5	8	8	8	19	7	9	10	9	9	9	9	0	0	0	0	0.75
Hypa	N+	Hypa	235	94	10	12	22	15	17	25	3	13	21	63	53	14	6	7	9.5	11	10	7	7	1	4	4	5	1.22
Hypa	N+	Hypa	241	109	10	24	25	34	38	23	5	28	41	75	49	10	6	14	18	18.5	18.5	9	9	3	4	6	7	6.41
Hypa	N+	Hypa	247	77	14	22	32	53	47	13	9	17	27	33	28	12	7	16	15	15	17	10	10	0	2	2	1	2.55
Hypa	N+	Hypa	253	123	12	23	41	42	33	20	8	8	8	9	10	20	8	9	9.5	10.5	7.5	11	11	1	1	1	1	3.99
Hypa	N+	Hypa	259	53	10	12	23	30	33	25	4	16	27	64	58	13	5	6	15	10.5	12	16	16	1	4	1	2	0.63
Hypa	N+	Hypa	265	77	15	14	25	40	41.5	36	13	30	38	60	55	12	9	17	22	18	26	10	10	3	11	10	11	1.77
Hypa	P++	Hypa	271	114	14	22	25	25	28	33	9	17	30	25	45	14	12	18	22	15.5	22	6	6	2	2	5	4	6.58
Hypa	P++	Hypa	277	91	14	14	16	38	14	23	16	16	29	41	35	10	10	12	13	8	8.5	7	7	1	3	3	2	4.18
Hypa	P++	Hypa	283	83	20	29	32	34	30	24	12	18	21	26	27	10	8	13	15	15	10	11	11	3	2	2	2	4.59
Hypa	P++	Hypa	289	121	15	24	51	52	56	38	8	14	20	19	20	16	8	15	18.5	18	18	8	8	1	2	1	0	1.05
Hypa	P++	Hypa	295	44	12	16	15	15	17	25	20	19	21	33	31	15	13	10	12	13	12.5	5	5	3	4	6	4	2.8
Hypa	P++	Hypa	301	93	14	22	15	54	47	40	7	35	34	19	25	10	7	13	15	14.5	14	10	10	0	2	1	1	1.97
Hypa	P++	Hypa	307	91	10	10	15	11	10	42	4	3	5	5	5	14	9	10	12	12.5	12	6	6	0	0	0	0	1.68
Hypa	P++	Hypa	313	105	10	12	20	21	23	44	5	14	20	17	28	15	7	7	8.5	12	12	4	4	1	3	2	5	4.23
Hypa	P++	Hypa	319	98	13	22	18	25	28	27	11	25	28	39	34	13	16	19	26	25	21	7	7	6	4	3	5	1.53
Hypa	P++	Hypa	325	87	12	33	60	63	55	26	17	25	20	29	21	13	11	20	19	21	10	9	9	6	7	3	5	3.89
Hypa	P+	Hypa	331	104	12	24	34	49	57	24	4	14	23	30	27	13	4	13	17	17	17	12	12	0	0	0	0	1.74
Hypa	P+	Hypa	337	83	10	17	18	18	16	27	4	17	16	21	23	12	5	15	20	16	19	11	11	2	2	2	2	1.08
Hypa	P+	Hypa	343	85	12	21	23	11	20	25	4	8	11	9	12	11	6	10	12	14.5	13	9	9	0	0	0	0	1.35
Hypa	P+	Hypa	349	81	15	23	25	22	25	36	8	25	22	33	26	14	16	19	25	23	25	12	12	3	4	4	2	3.77
Hypa	P+	Hypa	355	87	16	31	18	32	34	40	18	26	24	64	36	11	10	13	17	14.5	16	10	10	4	5	7	3	1.73
Hypa	P+	Hypa	361	86	10	27	51	62	64	16	2	33	40	59	20	15	3	15	16	15.5	14	5	5	2	4	6	3	1.19
Hypa	P+	Hypa	367	82	12	22	22	19	24	40	13	21	26	23	29	17	12	14	17	18	18.5	8	8	2	4	3	3	4.76
Hypa	P+	Hypa	373	139	12	25	50	68	59	27	5	24	38	43	41	12	11	9	13.5	13.5	13	12	12	2	5	4	5	2.9
Hypa	P+	Hypa	379	76	13	19	18	19	20	18	5	11	12	12	13	11	12	14	18	19	18.5	8	8	1	2	1	1	0.98
Hypa	P+	Hypa	385	83	16	23	41	58	62	25	7	15	20	25	20	2	8	13	21	22	23	10	10	2	5	4	3	0.97
Hypa	Control	Hypa	391	39	13	22	23	43	49	25	16	31	40	33	18	18	8	16	20	22	16	10	10	6	6	3	0	4.27
Hypa	Control	Hypa	397	92	10	16	26	30	38	65	8	10	20	19	20	15	9	22	27	26	27	15	15	1	2	2	2	1.85
Hypa	Control	Hypa	403	83	12	22	20	21	25	60	9	25	27	27	27	13	8	11	16	16	15	10	10	1	0	1	0	1.64
Hypa	Control	Hypa	409	87	13	22	20	20	20	30	8	11	21	26	23	11	8	10	12.5	13.5	12	11	11	0	1	1	1	3.23
Hypa	Control	Hypa	415	89	10	10	12	15	15	27	11	6	11	16	7	9	13	7	11	11	11.5	4	4	1	2	3	1	1.58
Hypa	Control	Hypa	421	97	10	21	40	47	53	55	4	7	16	16	18	11	8	14	15	14	15.5	7	7	0	1	2	1	0.85
Hypa	Control	Hypa	427	93	10	16	22	24	16	60	5	15	19	16	27	15	10	12	16	15	15	9	9	0	1	1	2	1.7
Hypa	Control	Hypa	433	82	12	10	19	22	22	60	11	9	14	11	12	11	12	13	14	14.5	19	8	8	2	3	1	3	2.34
Hypa	Control	Hypa	439	100	13	17	20	26	33	35	8	12	12	17	19	14	5	12	13	16	16	7	7	0	2	0	0	1.48
Hypa	Control	Hypa	445	137	17	22	37	41	32	20	13	35	33	52	48	8	12	13	14	15.5	15	9	9	4	7	6	5	4.68
Competition	Treat.	Species	ID	Height (cm) at initiation	Height (cm) 1st measurement	Height (cm) 2nd measurement	Height (cm) 3rd measurement	Height (cm) 4th measurement	Height (cm) 5th measurement	# leaves at initiation	# leaves 1st measurement	# leaves 2nd measurement	# leaves 3rd measurement	# leave 4th measurement	# leaves 5th measurement	Length longest leaf (cm) at initiation	Length longest leaf (cm) 1st measurement	Length longest leaf (cm) 2nd measurement	Length longest leaf (cm) 3rd measurement	Length longest leaf (cm) 4th measurement	Length longest leaf (cm) 5th measurement	# culms at initiation	# culms 1st measurement	# culms 2nd measurement	# culms 3rd measurement	# culms 4th measurement	# culms 5th measurement	Dry weight above ground (gr)
Cyno, Hypa	N++	Cyn	1	21	10	11	14	14	18	9	7	17	79	113	143	4	1.5	6	7.5	9	8.5	4	3	4	12	14	26	3.4
Cyno, Hypa	N++	Cyn	4	26	11	11	12	12	12	16	17	17	45	85	101	5	2	2	3	3	2.5	7	4	4	9	15	19	0.49
Cyno, Hypa	N++	Cyn	7	13	10	10	9	14	10	39	11	16	51	63	93	3	1	2	4.5	4.5	4.5	3	3	3	9	17	18	1.2
Cyno, Hypa	N++	Cyn	10	19	13	10	15	12	12.5	25	21	1	55	71	71	3	2	1	2.5	3	5	6	4	1	13	19	20	0.59
Cyno, Hypa	N++	Cyn	13	15	12	10	10	9	11	21	8	5	30	61	62	4	5	0.5	2	5	2.5	3	2	4	9	10	14	0.36
Cyno, Hypa	N++	Cyn	16	25	10	11	29	27	12	33	9	21	45	37	54	4	1.5	4	4.5	4.5	4.5	8	4	5	8	11	9	0.42
Cyno, Hypa	N++	Cyn	19	24	10	11	16	13	18	26	2	14	25	97	135	4	0.5	6	4.5	7	6.5	9	1	2	9	19	23	3.19
Cyno, Hypa	N++	Cyn	22	15	10	10	10	10	11.5	22	18	21	37	44	42	3	1.5	2	1.5	2	2	4	4	5	6	6	6	0.39
Cyno, Hypa	N++	Cyn	25	25	10	12	14	10	14	12	7	20	53	177	230	3	1	6	8	8	8	2	5	4	13	27	34	0.77
Cyno, Hypa	N++	Cyn	28	19	10	10	10.5	11	13	15	15	60	115	198	177	2	2	7	6	6	5	2	1	11	13	26	25	2.95
Cyno, Hypa	N+	Cyn	31	9	10	11	10	14	14	14	4	7	25	44	57	2	1	1.5	6.5	8	9	3	2	2	5	7	11	1.31
Cyno, Hypa	N+	Cyn	34	21	10	12	11	11	9	25	3	19	73	88	105	4	1	9	8	8.5	7.5	6	1	4	9	12	24	1.63
Cyno, Hypa	N+	Cyn	37	21	10	10	10	11	10	25	6	12	42	71	90	4	1	5	5	6.5	6.5	6	2	3	7	10	14	0.63
Cyno, Hypa	N+	Cyn	40	12	10	10	8.5	11	10	24	10	19	23	77	82	3	1	2	4	3	3.5	8	3	4	4	10	14	1.47
Cyno, Hypa	N+	Cyn	43	33	10	10	14	15	13	10	3	14	53	91	85	4	1	5	5	5	4.5	2	1	5	8	17	18	1.31
Cyno, Hypa	N+	Cyn	46	24	10	12	11	11	11	15	4	11	20	32	35	2	1	5	6	6	5	4	1	4	4	6	7	0.55
Cyno, Hypa	N+	Cyn	49	12	10	11	9	9	9.5	16	8	17	51	77	81	2	1	7	7	7	7.5	1	2	4	13	19	14	1.25
Cyno, Hypa	N+	Cyn	52	23	10	16	15	16	15	12	8	20	65	176	178	3	3	6	5	6.5	5.5	6	4	3	8	25	32	2.86
Cyno, Hypa	N+	Cyn	55	27	10	10	13	15	13	20	12	13	38	73	76	3	1	7	7	7	6.5	3	1	2	7	18	16	0.28
Cyno, Hypa	N+	Cyn	58	18	12	13	14	12	14	23	8	21	36	93	92	4	1	2.5	3.5	3	3	3	5	8	10	20	22	1.1
Cyno, Hypa	P++	Cyn	61	22	10	10	7	8	10	12	13	22	63	77	82	4	2	2	3	2.5	3	1	3	6	10	10	15	0.57
Cyno, Hypa	P++	Cyn	64	21	11	14	15	13	14	38	2	21	57	54	52	5	0.5	4	6	6.5	6.5	7	1	6	11	10	14	1.31
Cyno, Hypa	P++	Cyn	67	31	10	10	9	9	8	8	3	16	43	68	115	2	1	6	3	3.5	4	2	1	4	8	13	20	0.58
Cyno, Hypa	P++	Cyn	70	10	10	13	13	13	10	26	3	7	24	30	26	3	1	1.5	5.5	6	5.5	4	1	2	4	5	4	0.53
Cyno, Hypa	P++	Cyn	73	14	10	10	10	12	12	20	8	4	5	5	3	2	1	1	2	1	1.5	5	3	2	3	4	1	0.45
Cyno, Hypa	P++	Cyn	76	25	11	11	9	11	12	24	3	9	15	11	15	4	2	6	5	5	4	4	1	3	3	3	3	0.18
Cyno, Hypa	P++	Cyn	79	15	10	10	9	10	9	33	22	21	38	43	35	2	1	3	2.5	2.5	2	5	4	4	7	8	8	0.7
Cyno, Hypa	P++	Cyn	82	27	14	15	14	16	16	39	7	14	27	54	50	6	2	6	6	5	5	5	3	3	5	9	9	0.59
Cyno, Hypa	P++	Cyn	85	21	15	16	13	12	14	15	11	14	36	86	92	2	1	1	1.5	1.5	4	2	5	2	10	22	23	0.61
Cyno, Hypa	P++	Cyn	88	13	10	10	10	9	10	16	15	8	7	8	6	1	1	1	1.5	1.5	1	2	3	3	3	4	3	0.46
Cyno, Hypa	P+	Cyn	91	29	10	11	11	10	11	17	6	14	42	38	46	5	1	7	8	8	7.5	3	2	5	8	4	11	0.97
Cyno, Hypa	P+	Cyn	94	26	11	15	13	16	14	15	4	14	41	41	51	4	1	7	7	7.5	6	4	2	4	9	8	12	0.82
Cyno, Hypa	P+	Cyn	97	1.3	11	11	11	11	8.5	13	17	18	25	29	27	3	1.5	3	3	3.5	4	3	4	4	4	4	4	0.55
Cyno, Hypa	P+	Cyn	100	12	11	10	10	9	10	21	11	13	13	10	10	2	2	2	2.5	2.5	2.5	4	2	2	2	2	2	0.36
Cyno, Hypa	P+	Cyn	103	18	10	11	11	13	11	20	10	17	43	53	57	2	1.5	3	2.5	2.5	2.5	5	4	4	6	11	10	0.5
Cyno, Hypa	P+	Cyn	106	26	10	10	9	8	11	23	10	17	25	43	48	5	4	3	4	2.5	4	3	3	5	7	13	13	0.22
Cyno, Hypa	P+	Cyn	109	19	12	13	13	26	25	32	12	27	38	44	38	3	5	3	4	3.5	3.5	5	5	5	4	6	4	0.58
Cyno, Hypa	P+	Cyn	112	14	10	14	16	16.5	16	6	10	9	10	20	21	6	8	9	10	10	10	1	2	2	2	3	4	0.46
Cyno, Hypa	P+	Cyn	115	14	15	13	14	13	13	27	15	67	82	160	169	4	3	7	7	7	8	3	8	12	13	20	22	2.48
Cyno, Hypa	P+	Cyn	118	11	8	8	8	8	8	22	10	19	25	30	28	3	1	2	2	2.5	3	5	1	4	6	10	8	0.28
Cyno, Hypa	Control	Cyn	121	23	10	10	8	9.5	8	16	10	2	32	62	69	4	4	0.5	5	4	4	4	2	2	7	10	11	0.34
Cyno, Hypa	Control	Cyn	124	29	11	15	16	16	13	8	11	11	91	35	51	4	2.5	5	5	6	5	3	2	3	6	6	7	0.42
Cyno, Hypa	Control	Cyn	127	24	10	11	10	10	10	20	10	9	40	36	43	6	1.5	7	5.5	6	6	3	1	3	7	9	10	0.64
Cyno, Hypa	Control	Cyn	130	25	10	17	15	10	13	50	10	14	43	50	49	5	1	8	7	4.5	7.5	6	4	4	7	9	9	1.01
Cyno, Hypa	Control	Cyn	133	26	10	11	11	12	10	13	10	5	8	6	8	4	0.5	1.5	3.5	3.5	3.5	4	1	2	3	2	3	0.46
Cyno, Hypa	Control	Cyn	136	25	10	10	6	7	9	7	10	12	15	23	25	5	0.5	2	3.5	4.5	4.5	2	3	4	4	6	5	0.22
Cyno, Hypa	Control	Cyn	139	33	10	12	11	12	12	20	10	22	70	95	88	6	1	6	5.5	5	6	4	3	5	10	18	20	0.77
Cyno, Hypa	Control	Cyn	142	16	11	17	16	16	11	20	11	20	80	102	130	4	4	8	7	5	5.5	4	3	3	19	24	25	0.78
Cyno, Hypa	Control	Cyn	145	24	10	10	9	10	10.5	18	10	11	15	23	20	2	1.5	5	4.5	6	6	6	5	3	3	4	4	0.29
Cyno, Hypa	Control	Cyn	148	11	10	10	8	8	9	35	10	31	75	108	94	2	3	3	3	3	3	3	1	7	17	20	20	0.9
Cyno	N++	Cyn	151	26	11	12	10	9	10	16	11	23	57	48	72	4	2	3	4	6	6	2	2	4	5	9	10	1.09
Cyno	N++	Cyn	157	24	10	10	9	8	9	18	10	14	55	95	118	4	2	5	5.5	5.5	5.5	4	4	6	11	16	21	0.86
Cyno	N++	Cyn	163	14	10	12	10	4	8	34	4	45	11	22	22	1	1	4	15	3.5	4	6	1	9	4	5	5	0.39
Cyno	N++	Cyn	169	16	10	14	15	15	14	16	10	26	57	99	111	5	6	7	6	7	7	3	3	6	9	17	20	1.82
Cyno	N++	Cyn	175	17	10	10	13	13	13	50	19	4	50	75	8	4	1.5	1.5	6	6	7	8	4	3	9	12	12	1.15
Cyno	N++	Cyn	181	19	15	17	15	18	8	14	8	25	41	119	81	4	2.5	7	4.5	7.5	9	3	3	7	13	18	14	1.02
Cyno	N++	Cyn	187	15	13	11	12	13	13	32	21	12	36	71	74	3	1.5	1	1.5	2	3	6	6	6	10	16	16	0.6
Cyno	N++	Cyn	193	33	10	14	13	11	13	14	3	16	25	66	65	5	2	8	7	7.5	8.5	4	2	4	4	11	13	0.68
Cyno	N++	Cyn	199	9	10	10	8	7	7.5	29	20	17	52	55	58	3	1.5	3	4	4	4	4	5	4	7	8	12	0.79
Cyno	N++	Cyn	205	18	10	10	10	12	12	23	11	8	4	27	22	1	1	0.5	0.5	1	2	3	1	4	2	7	6	0.35
Cyno	N+	Cyn	211	49	11	13	17	16	13	20	6	15	40	71	100	6	2	5	5	5	5	2	2	3	7	11	19	0.7
Cyno	N+	Cyn	217	31	11	14	11	10	12	14	5	18	52	93	112	3	2	7	6	5.5	5.5	3	2	5	9	18	23	0.76
Cyno	N+	Cyn	223	18	10	12	13	12	11	25	7	12	33	82	84	5	1.5	7	4.5	5	3.5	4	3	3	6	13	18	1.23
Cyno	N+	Cyn	229	38	10	17	15	15	15	4	14	25	57	96	100	3	5	8	7	7	7	4	5	6	9	35	24	1.29
Cyno	N+	Cyn	235	15	10	11	9	11	15	15	11	5	4	5	44	2	1	1.5	0.5	0.5	7	1	2	2	2	2	9	1.18
Cyno	N+	Cyn	241	14	11	10	10	9	10	22	11	1	32	68	65	4	2	3	4	6	7	3	3	1	7	11	11	0.65
Cyno	N+	Cyn	247	13	10	10	9	9	10	18	13	19	28	50	53	2	1	2	3	2.5	3	3	3	3	4	7	8	0.82
Cyno	N+	Cyn	253	21	12	10	11	10	9	21	14	35	83	229	237	3	1	8	8	6.5	8	3	1	7	17	36	41	0.04
Cyno	N+	Cyn	259	24	10	13	12	10.5	12	30	9	12	21	43	35	3	2	3.5	4.5	4	4	4	1	3	4	7	5	0.21
Cyno	N+	Cyn	265	24	10	11	10	8	12	31	5	27	35	62	25	5	1	6	6	6	5	3	1	6	9	12	12	1.1
Cyno	P++	Cyn	271	31	10	12	10	12	12	13	9	28	140	263	295	2	1	4	4	6	5	3	4	8	28	45	59	1.6
Cyno	P++	Cyn	277	26	10	11	11	12	12	16	8	19	65	66	108	4	2.5	4	5	5	5	5	3	5	10	15	22	1.12
Cyno	P++	Cyn	283	27	19	20	13	17	18	27	8	33	94	95	119	2	1	6	4	5	5	7	4	10	14	21	21	0.84
Cyno	P++	Cyn	289	12	12	10	10.5	10	11	41	13	17	23	25	23	3	1	1	2	2	2	11	7	8	11	10	9	0.51
Cyno	P++	Cyn	295	14	10	12	12	13	13.5	25	20	11	28	55	40	2	1.5	3	4.5	3.5	3.5	3	3	3	7	12	5	0.86
Cyno	P++	Cyn	301	23	10	10	9	11	9	18	14	40	41	96	101	3	3	5	3.5	4	4	1	3	8	10	16	19	0.89
Cyno	P++	Cyn	307	23	10	10	9	10	9	9	8	33	49	45	50	7	2	7	4.5	4.5	5	3	4	7	10	8	14	0.63
Cyno	P++	Cyn	313	22	11	17	14	15	16	33	6	27	66	87	112	6	1	6	6.5	6	6	6	1	8	11	21	23	0.02
Cyno	P++	Cyn	319	23	14	12	13	13	13.5	40	7	22	32	53	53	7	1	4	3.5	3.5	3.5	3	1	5	9	12	11	0.91
Cyno	P++	Cyn	325	23	11	14	13	12	11	22	6	32	67	60	184	4	2	7	5	4	5.5	4	5	10	13	7	34	1.49
Cyno	P+	Cyn	331	24	10	10	10	16	11	15	7	24	78	86	85	4	1	6	8	8.5	7	4	2	6	8	15	14	1.91
Cyno	P+	Cyn	337	28	10	12	12	14	12	8	10	17	59	70	87	2	2.5	5	7.5	7.5	7	2	3	6	10	13	15	1.83
Cyno	P+	Cyn	343	28	10	14	17	17	14.5	15	7	19	66	93	91	6	2	9	8	8	8	2	2	5	9	13	18	1.57
Cyno	P+	Cyn	349	28	10	10	10	11	11	27	5	15	25	43	51	4	0.5	6	5	4.5	4	3	2	5	7	10	13	0.44
Cyno	P+	Cyn	355	17	10	10	10	10	10	24	4	2	12	16	19	2	1	1	2.5	3	3.5	6	1	1	3	3	5	0.33
Cyno	P+	Cyn	361	12	11	11	10	10	10	34	5	53	80	133	140	2	1	4	3.5	2.5	3	4	1	13	10	19	24	1.4
Cyno	P+	Cyn	367	28	10	15	10	11	11	15	5	19	49	67	81	3	1.5	8	6	6.5	6	3	3	4	6	14	17	0.97
Cyno	P+	Cyn	373	21	10	11	10	10	9.5	50	5	15	37	98	136	2	2	7	5	8	3.5	8	1	3	6	21	23	0.93
Cyno	P+	Cyn	379	19	14	14	13	13	15	23	17	25	43	87	83	3	1	2	2.5	3	3	2	5	4	7	14	14	1.57
Cyno	P+	Cyn	385	39	8	8	12	9	9.5	21	5	19	53	89	99	3	1	4	4.5	6	6	5	1	4	8	21	16	0.71
Cyno	Control	Cyn	391	22	10	11	14	11.5	12	37	11	25	73	93	111	4	1.5	6	10	6	4	3	3	7	6	16	23	1.17
Cyno	Control	Cyn	397	39	10	10	10	9	11	21	4	11	60	78	87	3	1	3	6	7.5	6	5	1	3	13	19	23	0.9
Cyno	Control	Cyn	403	25	10	11	10	13	8.5	30	12	25	37	43	51	4	2.5	3	5	4.5	4.5	10	6	7	7	8	11	1.3
Cyno	Control	Cyn	409	12	10	10	9	9.5	10	18	5	12	21	56	62	4	1	6	5	5	5	8	2	3	6	12	12	0.76
Cyno	Control	Cyn	415	32	10	12	12	10	12	20	12	48	123	191	215	4	1	3	4.5	4	4	4	4	16	18	39	40	2.04
Cyno	Control	Cyn	421	12	10	10	10	10	9	30	13	2	4	15	16	3	2	1	0.5	1	2	4	2	2	2	5	6	0.21
Cyno	Control	Cyn	427	15	8	10	10	12	13	29	8	4	3	14	20	2	1	0.5	1	1	1.5	4	2	3	3	5	5	0.28
Cyno	Control	Cyn	433	16	10	8	7	8	8	16	11	12	14	20	21	2	1.5	1.5	2.5	2	2.5	2	1	3	4	5	5	0.4
Cyno	Control	Cyn	439	20	10	11	12	14	12	22	13	15	25	65	68	4	2	3	3	3	3	1	1	3	4	14	12	1.06
Cyno	Control	Cyn	445	24	10	11	10	12	12	22	5	19	26	48	45	2	2	4	3	6	6	4	1	5	8	10	11	0.9

## Sheet: Exp 2
Replica	Control or treatment	Treatment	ID	# leaves 1st measurement	# leaves 2nd measurement	# leaves 3rd measurement	# resprouts	# leaves 4th measurement	# resprouts	Dry weight above ground (gr)	Dry weight below ground (gr)
1	C	C-r	332	63	128	198		298		2.66	16.07
1	C	C-n	333	89	304	320		510		6.42	16.3
1	C	H	334	37	77	106		105		18.87	2.33
1	T	C-r	336	85	90	119	17	193	17	1.95	20.54
1	T	C-n	337	63	41	77	5	81	9	0.55	10.21
1	T	H	338	27	DEAD	DEAD	0	DEAD	0	DEAD	1.99
2	C	C-r	340	86	315	385		420		7.63	43.4
2	C	C-n	341	56	275	380		595		13.37	24.46
2	C	H	342	59	123	188		189		76.7	15.86
2	T	C-r	344	63	141	197	12	278	21	3.31	23.68
2	T	C-n	345	70	91	148	7	164	11	1.61	4.18
2	T	H	346	19	3	5	0	3	0	0	2.13
3	C	C-r	348	40	214	315		340		5.98	13.04
3	C	C-n	349	79	210	340		395		9.13	24.19
3	C	H	350	47	98	150		182		43.77	7.4
3	T	C-r	352	51	112	105	12	151	19	2.13	7.82
3	T	C-n	353	36	49	59	8	39	5	0.73	10.53
3	T	H	354	24	6	2	0	3	0	0.01	0.93
4	C	C-r	356	81	185	335		360		6.06	24.1
4	C	C-n	357	84	198	350		430		7.63	26.91
4	C	H	358	23	54	84		79		14.9	1.88
4	T	C-r	360	39	127	120	9	119	10	1.04	13.66
4	T	C-n	361	43	59	5	1	3	0	0.05	5.71
4	T	H	362	23	2	DEAD	0	DEAD	0	DEAD	1.65
5	C	C-r	364	60	177	310		320		5.23	11.32
5	C	C-n	365	68	165	360		385		8.72	20.66
5	C	H	366	48	111	129		153		32.01	7.99
5	T	C-r	368	47	92	153	8	154	17	1.38	10.81
5	T	C-n	369	43	57	95	9	85	6	0.56	15.56
5	T	H	370	33	9	DEAD	0	DEAD	0	DEAD	1.54
6	C	C-r	372	45	188	310		300		6.19	15.17
6	C	C-n	373	78	210	405		390		13.01	19.77
6	C	H	374	43	119	177		177		60.5	5.71
6	T	C-r	376	23	92	144	18	181	24	1.48	15.3
6	T	C-n	377	46	104	101	6	118	10	0.89	12.85
6	T	H	378	14	4	DEAD	0	DEAD	0	DEAD	1.64
7	C	C-r	380	56	132	385		350		6.19	18.06
7	C	C-n	381	65	123	340		360		7.95	20.62
7	C	H	382	37	66	119		118		26.87	4.25
7	T	C-r	384	41	81	100	10	138	12	1.13	9.02
7	T	C-n	385	63	116	129	13	202	21	1.41	25.95
7	T	H	386	35	4	DEAD	0	DEAD	0	DEAD	2.01
8	C	C-r	388	70	171	450		410		6.75	15.64
8	C	C-n	389	47	148	360		320		7.25	13.09
8	C	H	390	27	92	210		194		31.01	6.85
8	T	C-r	392	47	84	172	8	234	9	2.02	7.82
8	T	C-n	393	31	72	125	4	124	9	1.33	13.69
8	T	H	394	22	18	DEAD	0	DEAD	0	DEAD	2.29
9	C	C-r	396	63	185	430		380		5.97	31.33
9	C	C-n	397	71	122	405		415		9.72	27.21
9	C	H	398	47	98	181		180		33.66	8.28
9	T	C-r	400	66	184	245	10	225	20	3.02	18.23
9	T	C-n	401	53	134	99	4	101	7	1.11	7.58
9	T	H	402	22	9	DEAD	0	DEAD	0	DEAD	3.56
10	T	C-r	404	59	123	184	8	168	17	2.02	18.74
10	T	C-n	405	46	128	111	6	67	10	0.42	10.37
10	T	H	406	21	7	DEAD	0	DEAD	0	DEAD	2.52

## Sheet: Exp 3
	Measurement
ID of Soilbag	0	1	2	3	4
1	0	9	9	12	11		7 out of 19
2	2	14	19	18	28		10 out of 20
3	6	14	17	19	25		13 out of 26
4	7	24	25	28	26		14 out of 20
5	0	16	29	28	25		11 out of 20

## Sheet: Key and explanation
Key
Exp 2:	C-r= Cynodon with rhizomes intact				C-n= Cynodon without rhizomes				H=Hyparrhenia
Common Garden experiment
Each experiment as described in the M&M has its own tab.
