# Supplementary material for: Competition between a Lawn-Forming Cynodon dactylon and a Tufted Grass Species Hyparrhenia hirta on a South-African Dystrophic Savanna
Source: PLoS One. 2015 Oct 28;10(10):e0140789. doi: 10.1371/journal.pone.0140789 (PMC4625017; doi:10.1371/journal.pone.0140789)
Supplement: S3 Table — (xlsx). [file pone.0140789.s003.xlsx]

## Sheet: Replicate A
Plain:	Volunteers		Replicate:	A	Treatment a/b/c/control:			a		High Grass:		No
	Point
#	1	2	3	4	5	6	7	8	9	10	11		13	14	15	16	17	18	19	20	21	22	23	24	25	26	27	28	29	30	31	32	33	34	35	36	37	38	39	40	41	42	43	44	45	46	47	48	49
1	1	15	6	1	6	1	5	6	1	5	1	1	1	15	1	5	7	1	1	1	6	1	1	11	1	1	11	11	1	1	1	11	1	7	4	1	1	1	1	1	1	5	1	1	1	11	1	1	1
2	1	15	6	1	1	11	1	1	3	5	1	1	1	15	1	1	7	1	1	1	1	6	1	6	6	1	1	1	1	1	1	11	1	7	1	1	3	6	11	1	11	11	11	6	1	9	1	1	1
3	1	1	3	1	6	1	1	1	14	1	1	1	1	11	1	11	1	1	1	1	1	3	1	1	1	7	11	6	1	6	1	1	1	7	1	1	3	12	11	1	14	5	11	1	1	1	5	11	1
4	1	1	1	1	1	4	1	11	3	5	1	1	9	15	1	1	5	1	1	6	1	1	1	1	1	1	11	6	1	1	6	1	1	1	1	1	1	14	11	1	1	11	11	5	1	1	11	1	1
5	1	1	1	1	1	6	1	11	1	1	1	1	1	11	1	1	7	1	1	6	1	1	5	1	10	1	11	1	1	1	1	1	1	1	1	4	1	1	11	1	6	4	1	1	1	11	1	1	1
6	1	1	1	1	1	6	10	1	4	1	1	1	1	15	1	1	7	1	1	1	6	1	5	1	1	11	1	10	1	1	1	1	1	1	1	4	1	6	11	1	14	14	1	1	1	11	1	1	7
7	1	1	1	1	1	6	10	1	1	1	1	1	1	11	1	1	5	4	1	3	1	1	10	1	1	1	1	1	1	1	1	1	1	1	1	1	1	6	11	1	1	11	1	1	1	1	1	1	1
8	1	10	1	1	6	6	14	11	11	14	1	1	10	11	1	5	7	1	1	1	1	14	5	1	6	7	10	9	1	1	1	1	1	1	1	1	1	3	11	1	14	11	1	1	1	1	1	11	1
9	1	1	15	1	6	6	1	1	11	1	1	1	11	15	1	1	7	1	1	1	1	1	5	1	1	1	11	1	1	1	1	1	1	1	1	1	11	14	11	1	11	11	1	1	1	1	1	1	1
10	1	15	3	1	6	1	1	1	1	5	1	1	1	15	1	7	7	1	1	1	1	1	1	6	6	1	1	1	1	1	1	11	1	7	1	1	1	1	1	1	6	11	1	1	11	1	11	1	1
11	1	1	3	1	1	6	11	1	11	5	1	1	1	15	1	1	14	1	1	1	1	3	1	15	6	1	11	1	1	1	1	11	1	7	1	1	1	1	5	1	11	4	1	11	11	9	1	1	1
12	1	1	3	1	5	6	10	10	14	5	5	1	5	1	1	7	5	1	1	1	1	1	5	1	1	1	11	1	1	1	1	5	1	7	1	4	1	1	11	1	14	4	1	11	1	9	1	1	1
13	1	1	1	1	6	11	10	1	14	1	1	1	1	1	1	7	7	1	1	11	1	1	5	1	11	11	6	1	1	1	1	5	1	1	1	1	1	6	11	1	1	4	1	1	1	9	1	1	9
14	1	1	1	1	6	1	10	1	1	11	1	1	1	15	10	10	7	1	1	1	1	14	1	7	14	1	1	1	1	1	6	11	1	1	1	4	1	1	11	1	11	1	1	11	1	9	1	9	1
15	1	1	5	1	1	11	1	6	1	1	1	1	5	15	1	7	1	1	1	1	6	1	5	1	1	1	1	1	1	1	1	11	1	7	1	1	1	14	11	1	1	11	11	1	1	1	1	1	1
16	1	1	5	1	1	6	1	1	1	1	1	1	9	15	1	5	1	1	1	1	9	1	1	1	1	14	11	1	1	1	6	1	1	7	1	3	1	1	11	1	6	11	1	1	1	1	9	1	1
17	1	1	1	1	1	15	1	1	15	11	1	1	5	9	10	10	1	1	1	1	6	1	1	7	15	1	1	1	1	1	1	4	1	7	1	3	1	11	11	1	6	11	1	1	1	1	11	7	1
18	1	1	1	1	1	5	5	6	1	5	1	1	1	15	1	1	5	1	1	1	4	1	5	15	1	4	10	1	1	1	1	1	1	1	1	1	9	1	11	1	1	11	1	1	1	1	1	1	1
19	1	1	15	1	1	1	5	1	15	1	5	1	1	9	1	1	5	1	1	1	1	1	1	1	1	11	11	1	1	1	1	1	1	7	1	1	1	4	11	1	1	4	1	1	1	1	4	1	1
20	1	1	15	1	1	4	10	1	1	5	5	1	1	9	1	1	11	11	1	1	1	1	1	1	1	1	11	1	1	1	1	8	1	7	1	1	3	1	6	1	11	5	1	1	9	1	1	1	1
21	1	1	15	4	1	5	10	6	4	1	1	1	1	9	1	9	1	10	1	1	6	1	1	1	1	1	1	1	1	1	1	8	1	7	1	1	1	14	11	1	3	3	1	11	1	1	11	1	1
22	1	1	9	6	4	5	10	6	15	1	1	1	11	11	1	1	5	1	1	1	6	1	1	1	1	1	1	4	1	1	1	6	1	7	1	1	1	1	11	1	14	11	1	1	1	9	1	1	1
23	1	1	1	1	1	5	1	6	4	1	1	11	5	11	1	5	5	1	1	4	1	1	1	1	14	1	5	1	1	1	1	6	1	7	1	1	1	1	11	1	1	14	1	1	9	1	6	1	1
24	1	1	1	1	1	1	4	6	3	1	1	11	1	11	1	1	1	1	1	1	1	3	5	1	1	4	10	1	1	1	1	4	1	7	1	1	1	1	11	1	14	11	1	1	1	1	5	7	1
25	1	1	15	1	1	1	1	6	3	1	1	1	1	15	1	7	7	1	1	1	1	1	5	1	15	11	1	1	1	1	6	1	1	7	1	3	1	1	11	1	4	11	1	1	1	1	1	7	1
Dung 1	4	0	0	0	1	2	2	1	1	1	9	6	3	0	0	2	1	4	4	6	15	7	4	5	1	7	7	6	1	16	3	4	2	4	7	5	6	15	5	6	3	2	14	8	2	3	7	4	10
Dung 2	7	1	0	4	5	3	0	3	4	0	16	12	4	0	0	6	6	12	11	11	26	20	6	3	3	16	20	4	9	13	4	5	4	7	23	10	8	32	18	5	7	2	11	9	4	6	2	3	11
Plain:	Volunteers		Replicate:	A	Treatment a/b/c/control:			b		High Grass:		No
	Point
#	1	2	3	4	5	6	7	8	9	10	11	12	13	14	15	16	17	18	19	20	21	22	23	24	25	26	27	28	29	30	31	32	33	34	35	36	37	38	39	40	41	42	43	44	45	46	47	48	49
1	14	1	11	1	1	1	1	1	1	11	1	1	1	1	1	7	1	1	1	1	1	11	1	1	11	1	1	1	1	1	1	1	1	1	1	1	1	1	1	4	10	1	11	1	1	1	1	1	14
2	1	1	11	1	1	1	1	1	1	11	1	1	1	1	1	7	1	1	1	1	1	11	1	1	1	14	1	1	1	1	1	1	1	1	1	1	1	1	1	6	1	1	11	1	1	1	1	4	5
3	1	1	1	1	1	1	1	1	11	11	11	1	1	1	1	7	1	1	1	1	1	11	1	1	1	1	1	1	1	1	1	1	1	1	1	1	1	1	1	1	1	1	11	1	1	1	1	1	14
4	1	1	11	1	1	1	1	1	1	11	11	1	14	1	1	11	1	1	1	1	1	11	1	1	1	1	1	1	1	1	1	1	1	1	1	1	1	1	1	1	1	1	11	1	1	4	4	1	14
5	1	1	1	1	1	1	1	1	1	11	11	1	1	1	1	1	1	1	1	1	1	11	7	1	1	1	1	1	1	1	1	1	1	1	1	1	10	1	1	1	1	1	1	11	11	1	1	1	6
6	14	1	11	1	1	1	1	11	11	11	1	11	14	14	1	1	1	1	1	1	1	11	1	1	11	1	1	1	1	1	1	1	1	1	14	1	1	1	1	6	1	1	1	11	1	6	6	1	14
7	1	1	11	1	1	1	1	1	1	1	1	1	1	1	1	9	1	7	1	1	1	11	1	1	1	1	1	1	1	1	1	1	1	1	1	1	1	1	1	14	1	1	11	1	1	1	1	1	4
8	1	1	11	1	1	1	1	1	1	11	11	1	1	1	1	1	6	7	1	1	1	11	6	1	1	1	10	1	1	1	1	1	1	1	6	1	1	1	1	1	1	14	11	1	1	1	1	1	14
9	1	1	11	1	1	1	1	1	1	11	11	1	11	1	1	7	1	1	1	1	1	11	1	1	1	14	1	1	1	1	1	10	1	1	4	1	1	1	1	1	1	1	10	1	1	4	4	1	14
10	1	10	11	1	1	1	1	1	1	1	11	1	1	1	1	11	1	1	1	1	1	1	1	1	1	1	1	1	1	1	1	1	1	1	4	1	1	1	1	1	10	1	11	1	1	1	1	1	14
11	1	1	11	1	1	1	1	1	11	1	1	1	1	11	1	11	14	1	1	1	1	1	1	1	1	1	1	10	1	1	1	1	1	1	5	1	1	1	1	1	1	1	11	11	1	1	1	1	14
12	1	1	11	1	1	1	1	1	1	10	1	11	1	1	1	7	1	1	1	1	1	1	1	1	1	1	1	1	1	1	1	1	1	1	1	1	1	1	10	1	1	1	11	1	1	1	1	1	14
13	1	1	11	1	1	1	10	11	1	11	1	1	1	11	11	1	5	7	1	1	1	1	6	1	1	1	1	1	1	1	1	9	1	1	1	1	1	1	9	1	1	1	11	1	1	1	1	1	14
14	1	1	11	1	1	1	1	1	1	11	1	1	1	11	11	11	1	1	1	1	1	1	1	14	1	11	1	1	1	1	1	10	1	1	1	1	1	1	1	1	1	14	11	1	1	1	1	1	1
15	1	1	5	1	1	1	1	1	11	1	1	1	1	1	1	1	10	1	1	1	1	1	7	1	1	1	1	11	1	1	11	14	1	1	1	1	10	1	1	1	1	1	11	1	1	1	1	1	1
16	1	1	11	1	1	1	1	1	1	1	1	1	5	1	1	7	1	1	1	1	1	1	1	1	1	1	1	1	1	1	11	1	1	1	1	1	10	1	1	1	1	14	11	1	1	1	1	1	1
17	1	1	4	1	1	1	1	1	1	1	1	1	1	10	1	1	1	1	1	1	1	1	1	1	1	1	1	10	1	1	1	1	1	1	1	1	10	1	1	1	1	1	11	1	10	1	1	1	1
18	1	1	11	1	1	1	1	11	11	1	11	11	1	1	1	11	1	1	1	1	14	1	11	1	1	1	1	1	1	1	1	1	1	1	1	1	1	1	1	1	1	5	11	1	1	1	1	1	1
19	1	1	11	1	1	1	10	1	1	1	11	1	1	1	1	1	1	1	1	1	1	1	6	1	1	1	1	1	1	1	1	1	1	1	1	1	1	1	1	1	1	1	11	11	1	1	1	1	6
20	1	1	4	1	1	1	1	14	1	1	11	1	1	1	1	10	1	1	1	1	1	11	1	1	1	1	1	1	1	1	7	1	1	1	1	1	1	1	1	1	10	1	11	1	1	1	1	1	11
21	1	11	4	1	1	1	1	1	1	1	11	11	14	1	1	1	1	7	1	1	1	11	14	1	11	1	1	1	1	1	1	1	1	1	12	1	10	1	1	1	11	1	11	1	1	1	1	11	4
22	1	14	11	1	1	1	1	1	11	11	11	1	1	1	1	1	1	1	14	1	1	11	1	4	4	1	10	1	1	1	1	14	1	1	1	1	1	1	1	1	1	5	11	1	4	14	14	6	11
23	1	11	11	1	14	1	1	10	11	1	11	1	1	1	1	1	1	7	14	1	14	1	1	1	4	1	1	1	1	1	1	1	1	1	1	1	1	1	9	1	1	1	11	1	1	1	1	6	11
24	1	1	11	1	1	1	1	11	11	11	1	1	1	1	1	1	1	1	1	1	1	1	11	1	1	1	1	11	1	1	1	1	1	1	1	1	1	1	1	1	1	1	11	1	11	1	1	1	11
25	1	1	11	1	1	1	1	1	1	1	1	11	1	1	1	7	1	1	14	1	1	1	1	1	1	1	1	1	1	1	10	1	1	1	5	1	1	1	1	1	1	1	11	1	1	4	4	1	11
Dung 1	4	5	5	9	1	4	3	3	6	2	1	5	3	6	8	4	6	9	2	5	18	3	1	1	3	11	8	22	7	10	5	7	7	11	12	16	21	18	8	5	9	3	7	20	20	15	25	4	2
Dung 2	7	16	10	4	5	6	12	1	10	6	3	5	13	4	6	4	12	13	23	27	23	14	15	3	5	11	11	33	20	19	10	3	18	28	20	27	39	24	15	6	22	22	37	53	38	41	24	7	10
Plain:	Volunteers		Replicate:	A	Treatment a/b/c/control:			c		High Grass:		No
	Point
#	1	2	3	4	5	6	7	8	9	10	11	12	13	14	15	16	17	18	19	20	21	22	23	24	25	26	27	28	29	30	31	32	33	34	35	36	37	38	39	40	41	42	43	44	45	46	47	48	49
1	1	14	10	1	1	1	1	1	1	1	1	21	1	1	1	1	1	1	1	1	1	1	1	1	1	1	1	1	1	4	1	1	1	1	1	1	1	10	1	1	1	1	1	7	1	1	1	1	1
2	1	1	1	1	1	1	1	1	1	1	1	11	10	1	1	4	1	1	1	1	1	1	4	1	1	1	10	1	1	1	1	1	1	1	1	1	1	1	1	14	1	1	1	1	1	1	1	1	1
3	4	1	1	1	1	1	1	1	1	1	1	21	1	14	1	1	1	4	1	1	1	1	1	1	1	1	6	1	1	1	9	1	1	1	1	1	1	1	14	1	1	10	1	7	1	1	1	1	1
4	10	1	1	1	1	1	1	1	14	1	1	21	1	1	1	4	1	1	1	10	1	14	1	4	1	1	1	1	1	1	1	11	1	1	1	1	1	1	14	1	14	1	1	1	1	1	1	1	5
5	10	1	1	1	10	14	1	1	1	1	1	21	1	1	14	1	1	1	1	1	1	1	1	1	1	1	1	1	1	1	1	1	1	1	1	1	1	1	1	1	6	1	1	1	4	6	5	1	1
6	7	1	1	1	1	1	1	1	1	1	9	11	1	1	1	4	1	1	1	1	1	1	1	10	1	1	1	1	1	1	1	1	1	10	1	1	1	1	1	4	1	1	1	7	1	11	1	1	1
7	11	1	1	1	1	1	1	1	1	1	1	7	1	1	1	1	1	1	1	1	1	1	1	1	1	1	6	1	1	1	5	4	1	1	1	1	1	10	1	9	1	1	1	15	1	14	1	1	1
8	4	1	1	6	1	1	1	1	1	1	1	14	1	1	1	1	1	1	1	1	1	1	1	1	1	1	1	1	1	1	1	10	1	1	1	1	1	1	1	1	1	1	1	7	1	1	14	1	1
9	6	1	1	6	1	1	1	1	1	1	1	1	1	1	1	4	1	1	1	1	1	1	1	1	1	1	11	1	1	1	1	1	1	4	1	1	1	1	1	14	1	1	1	4	1	1	1	1	1
10	1	12	1	6	1	1	1	1	1	1	1	1	1	1	1	4	1	1	4	1	1	1	1	1	1	1	1	1	1	1	11	4	1	5	1	1	1	1	1	14	1	1	1	7	1	1	1	1	1
11	6	12	1	6	1	1	1	1	1	1	1	6	1	1	1	1	1	1	1	1	1	1	1	1	1	1	5	1	1	1	5	1	1	1	1	1	1	1	1	14	1	1	1	7	1	1	1	1	1
12	6	4	1	4	1	1	1	1	1	1	1	6	1	1	1	1	1	1	1	1	1	10	1	1	1	1	1	1	1	1	5	1	1	1	1	1	1	1	1	1	1	1	1	1	1	1	1	1	12
13	4	1	1	1	1	4	1	1	1	1	1	21	1	1	1	1	1	1	1	1	1	1	4	1	1	1	1	1	1	1	5	1	1	14	1	1	1	1	1	1	1	1	1	1	1	1	1	1	1
14	4	1	1	1	1	1	1	1	1	1	1	1	1	1	1	4	10	7	1	1	1	14	1	10	1	10	6	1	1	1	1	1	1	1	6	1	1	1	10	1	1	1	1	7	1	10	1	1	12
15	4	1	1	4	1	1	1	1	1	1	11	21	1	1	1	1	1	1	1	1	1	1	1	1	1	1	1	1	1	1	1	1	1	1	1	1	1	1	10	1	1	10	1	7	1	1	14	1	1
16	4	1	1	1	1	1	1	1	1	1	10	6	1	1	1	1	1	1	1	1	1	1	1	1	1	1	1	1	1	1	1	1	1	1	1	1	1	1	1	14	1	1	1	7	1	1	1	1	1
17	4	1	1	1	10	1	11	1	1	1	1	11	1	1	1	14	1	10	1	1	1	10	1	10	1	6	1	1	1	1	1	1	1	1	1	12	1	1	1	1	14	1	1	7	1	1	1	1	1
18	1	1	1	14	1	1	1	1	1	1	1	12	1	1	1	1	1	1	1	1	1	1	1	1	1	1	1	6	1	1	5	1	11	1	1	1	1	1	1	1	1	1	1	15	1	1	4	1	1
19	4	1	1	14	14	1	1	1	1	1	1	12	1	1	1	1	1	1	1	1	1	1	1	1	1	1	1	11	1	1	10	1	1	1	1	1	1	1	1	1	1	1	1	1	1	1	1	1	1
20	6	1	1	1	14	1	1	1	1	1	1	1	1	1	1	1	1	1	1	1	1	1	1	1	1	1	1	6	1	14	11	1	1	1	1	1	1	1	1	1	1	1	1	15	1	1	14	1	1
21	4	6	1	1	14	1	1	1	1	1	1	4	1	1	1	4	1	1	1	1	1	1	1	1	14	1	1	1	1	1	1	1	1	1	1	1	1	14	1	1	1	1	1	15	1	1	1	1	1
22	14	1	1	4	14	1	1	1	1	1	1	1	1	1	14	1	1	14	1	1	1	1	1	1	1	1	1	1	1	1	5	1	1	1	1	1	1	1	1	1	1	1	1	14	1	1	1	1	1
23	14	1	1	1	4	1	1	1	1	1	1	14	1	1	1	1	1	1	1	1	1	9	1	1	1	1	1	1	6	1	1	1	11	10	1	1	1	1	1	1	1	1	1	1	1	1	4	1	1
24	4	1	1	4	11	1	1	1	1	1	1	4	1	1	14	11	1	10	1	1	1	1	1	1	1	6	1	1	1	1	1	10	1	1	1	14	14	1	1	1	1	1	1	7	1	1	1	1	1
25	1	1	1	1	1	1	1	1	1	1	1	1	1	1	1	11	1	1	14	1	1	1		1	1	1	1	1	1	10	1	1	1	1	1	14	1	1	1	14	1	1	1	15	1	1	1	1	1
Dung 1	3	4	8	4	1	5	8	2	15	6	6	3	21	5	4	1	3	4	17	7	14	18	26	7	8	41	14	9	15	8	9	0	3	10	12	9	3	31	15	14	11	22	21	14	16	23	7	5	5
Dung 2	1	4	4	5	3	8	7	16	12	5	1	4	12	5	2	1	4	6	24	12	17	16	37	46	9	21	25	6	4	7	7	2	4	14	21	8	17	43	24	21	25	26	26	4	9	6	14	3	14
Plain:	Volunteers		Replicate:	A	Treatment a/b/c/control:			control		High Grass:		No
	Point
#	1	2	3	4	5	6	7	8	9	10	11	12	13	14	15	16	17	18	19	20	21	22	23	24	25	26	27	28	29	30	31	32	33	34	35	36	37	38	39	40	41	42	43	44	45	46	47	48	49
1	7	6	1	4	1	1	12	5	5	10	1	1	4	1	4	10	1	12	1	7	1	1	1	7	4	1	14	1	7	9	14	7	9	11	1	11	7	1	14	1	1	1	11	1	7	7	12	10	1
2	4	6	1	1	1	5	1	11	11	1	5	1	1	4	11	1	1	10	10	11	1	1	1	1	4	1	14	5	1	9	7	1	12	1	7	5	7	10	1	11	1	1	1	4	1	5	5	10	1
3	4	6	1	4	1	5	6	5	4	5	1	1	1	7	14	10	1	1	1	7	5	1	5	11	5	11	7	5	10	14	1	1	12	12	7	5	7	10	11	14	1	1	11	1	1	1	1	5	5
4	1	5	1	1	1	7	1	11	4	1	1	6	1	7	5	1	10	7	1	1	5	7	11	6	5	1	7	5	10	9	1	5	12	12	1	7	1	10	10	7	1	1	1	1	11	1	1	10	6
5	1	1	1	5	1	7	1	6	4	1	15	1	1	7	14	1	10	7	5	5	5	1	14	11	5	1	1	10	1	9	1	1	11	1	7	14	5	6	1	7	1	1	1	1	1	1	1	6	1
6	11	1	1	1	1	7	5	14	5	1	1	5	1	1	1	1	1	1	5	7	1	1	1	1	5	5	1	1	1	9	1	1	1	4	5	14	1	6	11	1	1	10	11	7	1	1	1	10	1
7	10	11	1	1	1	1	1	14	5	1	1	5	1	7	1	1	1	1	7	7	1	6	5	7	5	5	1	14	1	9	5	1	1	12	5	1	1	6	14	1	12	1	14	14	11	1	1	1	6
8	11	6	1	4	7	7	7	14	4	11	1	1	1	1	11	1	14	1	1	5	1	1	5	5	5	5	1	5	7	1	1	7	12	6	1	14	1	10	1	1	1	11	1	1	1	1	5	5	6
9	1	11	1	4	1	11	5	5	5	4	1	1	1	5	1	1	1	12	7	5	10	1	5	11	1	11	1	5	1	1	5	1	12	12	`1	5	7	5	14	1	1	1	1	5	10	1	1	12	1
10	1	1	10	4	11	7	5	5	5	4	5	7	4	1	1	1	1	12	7	1	1	7	1	1	1	14	1	1	7	1	12	10	11	12	7	5	7	1	7	10	1	1	7	7	1	1	1	12	11
11	7	1	10	4	5	1	12	14	1	1	5	1	1	1	1	1	1	12	1	7	11	11	1	11	4	14	10	1	5	1	12	1	1	12	1	5	7	14	7	1	7	7	11	1	11	1	1	12	6
12	7	4	10	4	1	7	12	5	1	4	5	5	1	1	4	1	1	1	7	1	11	11	1	5	5	14	11	10	11	1	12	10	5	12	1	5	7	14	11	1	7	1	11	1	1	1	1	12	6
13	10	6	1	11	1	7	1	5	1	1	1	7	1	1	4	1	10	1	7	5	11	1	1	5	10	11	1	1	1	10	12	1	4	12	1	10	7	1	1	1	1	11	14	1	1	1	1	14	6
14	11	1	1	1	1	1	1	11	5	11	1	1	1	7	1	11	1	7	11	5	5	1	11	5	5	5	10	10	7	1	1	5	12	12	7	1	5	1	7	11	1	11	11	7	10	1	1	12	6
15	7	5	1	5	11	7	10	11	14	1	1	10	1	7	1	1	1	1	7	1	5	6	5	5	5	7	7	14	1	1	14	5	1	14	1	1	7	1	7	5	1	7	15	14	11	1	5	5	6
16	1	1	1	7	1	7	1	5	5	1	1	10	1	11	5	1	10	5	5	5	5	1	1	11	5	1	7	14	1	14	12	5	11	11	1	1	7	1	7	10	1	1	11	5	14	1	5	14	10
17	1	1	1	1	4	5	1	5	4	1	1	5	1	7	4	1	1	1	5	1	1	1	1	11	11	7	11	10	1	1	1	7	6	15	7	1	11	11	7	1	10	1	7	1	7	1	1	12	11
18	7	10	4	5	1	7	12	5	4	1	1	5	1	1	5	1	1	1	6	11	1	1	1	11	1	10	1	1	11	1	1	5	1	12	7	11	7	1	12	1	7	1	11	1	1	1	14	1	6
19	7	4	4	4	1	5	12	5	12	1	5	5	1	7	1	1	1	1	6	7	7	1	1	5	10	11	1	10	5	1	1	7	1	12	7	10	14	1	1	7	7	10	11	1	11	1	1	12	11
20	5	7	4	4	1	1	12	11	12	1	5	7	5	7	1	1	1	1	5	5	5	7	1	5	5	11	1	7	14	1	11	1	11	7	1	10	7	1	1	7	7	1	1	5	7	1	1	1	6
21	11	1	1	1	1	1	12	4	1	1	5	1	1	5	1	1	10	1	6	1	5	7	1	1	14	11	11	1	5	1	1	7	1	4	11	10	7	1	1	7	7	1	1	1	11	1	1	12	11
22	4	11	1	5	1	7	1	14	12	11	5	5	1	7	1	1	1	11	5	1	11	7	7	5	10	11	1	10	12	10	1	1	11	4	1	11	7	5	14	7	11	11	7	12	10	1	5	1	11
23	1	1	1	10	1	7	12	5	6	11	5	14	1	7	1	1	1	11	10	1	1	1	1	5	5	5	1	11	12	1	1	1	6	12	1	11	1	1	11	7	11	1	11	1	11	1	14	12	9
24	1	11	1	5	1	11	5	5	6	1	5	10	1	12	11	1	1	1	7	1	10	1	1	5	1	5	1	10	7	1	1	7	6	1	1	10	11	1	11	7	11	1	11	5	7	1	1	5	9
25	1	1	1	14	1	1	5	11	6	4	2	1	1	12	14	1	1	1	1	7	1	1	1	11	5	5	1	5	7	1	1	5	1	1	1	10	1	10	11	11	1	1	1	14	7	1	5	5	9
Dung 1	2	1	1	1	1	1	0	0	1	0	0	0	1	0	1	0	0	0	0	0	0	0	0	2	1	1	0	1	2	2	1	0	2	0	0	1	0	3	1	4	3	2	1	1	0	2	1	0	0
Dung 2	3	3	3	4	5	3	0	7	5	0	0	1	6	2	4	1	5	7	1	3	4	0	0	0	2	4	4	2	3	2	1	7	2	3	0	4	1	1	9	12	2	4	5	0	5	5	1	2	4
[truncated: 15 more columns]

## Sheet: Replicate B
Plain:	Sekgwa		Replicate:	B	Treatment a/b/c/control:			a		High Grass:		No
	Point
#	1	2	3	4	5	6	7	8	9	10	11	12	13	14	15	16	17	18	19	20	21	22	23	24	25	26	27	28	29	30	31	32	33	34	35	36	37	38	39	40	41	42	43	44	45	46	47	48	49
1	3	10	1	1	4	11	1	7	6	1	4	1	6	4	1	1	6	3	6	1	1	1	1	1	6	4	1	6	12	12	10	7	4	1	6	1	11	1	4	2	7	10	1	6	1	11	15	3	4
2	1	1	6	1	11	10	5	10	6	1	6	11	6	4	6	1	6	3	6	6	1	1	6	1	11	1	1	6	12	12	7	7	4	1	6	1	1	6	1	2	11	1	1	6	6	7	1	5	3
3	3	6	1	1	4	6	5	10	1	10	1	11	6	1	6	6	11	3	6	6	6	7	6	1	6	1	1	6	12	12	6	7	4	10	11	1	1	6	7	1	11	7	1	4	6	1	1	10	3
4	1	1	11	1	1	6	4	1	1	10	11	4	6	1	1	1	4	4	6	6	6	7	12	1	6	1	1	6	12	12	6	7	4	1	1	1	10	11	14	4	11	11	1	4	5	1	6	14	11
5	1	1	11	1	3	6	1	1	1	1	1	1	11	1	11	6	4	6	6	6	6	6	1	6	4	4	1	6	12	12	6	11	14	11	1	1	6	11	4	1	14	1	11	1	11	1	6	6	1
6	4	1	11	1	6	6	1	1	1	1	6	11	11	4	11	6	4	6	3	6	6	1	1	1	6	1	1	6	12	12	6	7	14	11	1	1	1	11	1	7	10	11	1	6	1	1	1	3	1
7	4	1	11	1	1	6	6	1	11	1	6	7	7	1	1	6	11	6	6	6	6	6	1	1	11	4	1	11	12	12	6	11	1	4	1	1	6	11	7	7	7	1	11	6	1	11	14	1	1
8	9	6	1	1	1	6	6	7	11	11	11	4	6	1	1	6	10	3	6	6	6	6	10	1	11	4	1	11	12	12	7	7	4	10	4	1	6	6	7	7	5	1	1	6	1	1	15	3	1
9	1	1	11	10	4	10	7	1	6	1	4	7	6	6	1	1	6	3	6	6	12	6	1	1	11	1	1	6	12	12	10	7	4	1	6	1	11	6	7	7	7	7	1	11	5	1	1	11	3
10	1	1	1	10	1	7	5	7	1	1	10	12	6	11	1	1	6	3	6	6	6	1	1	1	6	1	4	6	12	12	10	7	4	1	6	1	1	6	7	11	7	1	1	6	1	1	15	15	3
11	3	1	1	10	4	7	18	10	15	1	1	12	6	4	1	1	1	3	6	6	6	1	1	1	11	1	6	6	12	12	11	7	4	4	1	1	10	14	7	6	7	10	11	6	1	4	11	11	10
12	1	1	1	10	4	11	7	11	1	1	6	7	11	12	1	1	11	3	6	6	6	1	1	1	1	4	11	11	12	12	7	11	4	10	6	1	6	6	11	7	7	4	6	1	1	4	11	3	1
13	11	6	1	10	1	7	12	14	1	1	6	7	11	6	1	1	10	3	10	6	11	1	1	1	11	11	1	11	12	12	6	7	11	4	1	1	6	6	4	7	10	4	6	6	1	1	11	6	1
14	3	6	11	1	1	7	1	14	15	1	10	7	11	6	1	6	3	6	6	6	6	6	1	1	11	4	11	6	12	12	3	7	6	1	4	1	1	1	6	1	11	7	9	6	1	4	1	11	1
15	10	1	11	1	7	10	4	10	15	1	1	7	11	1	11	1	3	6	6	6	11	6	10	1	6	6	1	6	12	12	11	7	6	11	4	1	6	11	1	1	5	1	11	6	1	7	1	1	1
16	1	6	11	10	1	1	1	6	15	1	6	7	11	1	11	3	3	6	6	6	3	1	1	1	6	4	6	6	12	12	11	11	4	1	1	1	6	4	6	4	7	1	1	6	1	7	1	4	4
17	1	1	6	10	1	1	1	6	15	6	6	6	11	6	6	3	11	3	6	6	3	1	1	1	6	4	4	6	12	12	11	7	4	1	4	1	6	4	6	7	7	7	1	6	11	7	11	3	1
18	1	1	1	10	1	10	4	11	15	6	6	7	11	1	1	3	10	3	6	6	4	1	1	1	6	6	11	11	12	12	6	7	4	10	11	1	6	4	6	6	5	1	1	6	1	4	1	3	1
19	1	4	11	10	1	11	4	4	1	1	6	7	11	4	1	5	6	3	6	6	6	1	1	1	6	1	6	4	12	12	6	7	4	10	1	1	6	6	6	6	7	1	4	1	1	4	1	6	1
20	10	10	18	10	1	10	4	6	11	1	6	7	6	4	11	3	6	3	6	6	6	1	1	10	6	1	6	11	12	12	11	7	4	10	1	1	6	1	6	6	7	1	11	6	4	4	10	11	1
21	11	6	7	10	7	9	4	6	1	1	6	1	11	1	1	6	6	3	6	6	3	1	1	4	6	6	1	11	12	12	3	7	10	11	1	1	6	6	6	4	7	4	1	6	1	11	10	11	3
22	11	6	6	10	11	9	4	1	1	1	11	7	6	1	6	6	6	3	6	6	6	1	10	1	6	6	10	6	12	12	3	11	4	10	1	1	6	6	6	6	1	10	1	6	5	10	1	3	1
23	11	4	6	1	4	11	4	1	1	6	6	1	10	1	6	6	4	3	6	6	10	1	1	1	6	11	11	11	12	12	11	7	4	14	1	1	6	11	6	6	1	1	11	1	11	10	1	11	1
24	1	1	6	10	4	1	1	6	15	6	6	6	6	6	6	1	4	1	6	6	6	1	1	1	6	4	1	6	12	12	11	11	4	1	1	1	6	1	6	4	5	1	4	6	1	1	10	11	10
25	1	1	11	10	1	1	10	6	15	1	6	11	6	1	1	1	1	3	6	6	6	1	1	1	6	4	6	6	12	12	3	11	11	10	1	1	6	1	6	4	5	11	1	1	1	1	10	1	1
Dung 1	8	28	26	19	19	8	21	0	10	7	26	34	7	7	5	11	9	7	8	11	16	7	13	11	10	13	11	6	0	0	8	3	5	10	10	3	6	15	9	12	0	8	4	4	5	6	12	0	2
Dung 2	6	38	29	25	20	8	22	16	18	15	29	10	8	5	5	12	10	6	7	11	22	35	24	20	8	10	9	8	6	1	2	2	2	16	8	5	24	7	7	8	5	4	6	6	7	3	3	0	5
Plain:	Sekgwa		Replicate:	B	Treatment a/b/c/control:			b		High Grass:		No
	Point
#	1	2	3	4	5	6	7	8	9	10	11	12	13	14	15	16	17	18	19	20	21	22	23	24	25	26	27	28	29	30	31	32	33	34	35	36	37	38	39	40	41	42	43	44	45	46	47	48	49
1	1	6	10	6	3	6	10	7	6	4	7	10	6	4	3	5	6	3	1	6	14	10	4	6	3	3	3	3	3	11	11	11	1	3	3	3	1	3	12	14	6	6	7	14	3	6	3	7	6
2	1	6	6	4	3	4	7	10	11	4	10	3	3	3	10	6	6	11	1	6	7	7	4	1	3	3	3	5	1	11	11	1	1	14	3	3	6	4	1	14	6	6	7	3	10	3	3	7	6
3	1	3	6	6	3	4	4	1	6	6	14	3	3	3	3	6	6	3	1	3	10	14	4	4	3	11	3	3	6	14	3	11	1	1	3	14	1	4	6	4	6	6	6	14	7	3	11	12	6
4	1	6	4	6	3	4	4	7	11	3	3	3	11	11	3	3	6	3	1	6	7	11	10	6	3	11	3	3	6	14	6	3	1	1	3	3	10	4	6	4	3	6	10	3	3	10	11	10	6
5	4	6	4	6	1	7	14	7	1	3	10	3	11	11	11	3	6	10	1	3	10	7	3	6	3	11	3	3	10	10	10	1	1	14	11	3	3	5	6	4	6	6	6	11	9	10	3	3	3
6	10	6	10	10	4	10	6	14	6	4	10	4	1	4	4	11	6	10	1	6	6	14	7	6	3	1	6	12	11	7	3	10	1	4	3	3	10	5	12	3	10	3	1	10	3	6	3	11	6
7	4	6	4	10	3	7	3	7	7	3	3	3	1	11	1	3	6	4	1	4	11	11	7	6	3	10	10	3	6	14	5	1	1	1	3	3	10	5	1	6	6	7	1	3	11	3	11	3	6
8	10	6	5	6	3	4	7	4	11	11	8	3	11	8	3	6	6	10	1	6	7	10	3	6	10	11	3	3	6	11	10	1	1	3	3	3	3	3	6	6	11	6	3	3	3	3	11	3	6
9	1	6	10	6	3	4	10	4	11	4	8	3	11	8	3	6	6	10	1	6	7	10	4	6	4	11	1	3	6	3	10	3	1	6	3	3	3	14	6	6	6	11	11	10	11	11	4	12	6
10	11	6	6	11	1	14	4	4	4	4	10	3	6	8	3	4	6	6	1	6	7	10	7	6	4	11	3	6	6	3	3	11	1	6	3	3	3	14	1	6	6	6	11	10	9	3	4	7	6
11	10	6	10	6	1	7	7	4	6	4	7	4	4	11	3	8	6	6	1	6	7	3	7	6	11	11	3	3	6	3	4	11	1	4	3	3	3	3	6	6	6	11	11	11	9	3	3	11	6
12	10	6	3	6	3	4	4	10	4	3	11	11	5	6	10	1	6	10	1	6	10	8	3	1	3	11	1	1	6	3	3	1	1	3	3	3	3	3	6	6	6	11	6	3	10	10	3	7	6
13	6	6	10	10	3	7	7	6	7	3	2	3	6	11	3	11	6	6	1	6	10	8	3	6	11	11	3	5	6	11	10	1	1	4	3	6	6	4	12	3	6	3	11	3	3	11	11	3	6
14	3	6	4	10	1	4	7	14	1	6	3	3	6	3	1	14	6	3	1	6	10	3	3	6	6	1	3	5	6	11	10	3	1	4	3	3	6	4	6	3	6	3	11	3	11	11	3	3	6
15	3	1	9	10	1	10	4	3	7	3	4	3	3	11	3	14	6	10	1	6	10	3	7	6	14	1	3	3	6	4	3	1	1	4	3	3	3	14	12	14	6	3	11	14	5	6	3	3	3
16	10	1	4	10	1	9	4	6	11	3	10	3	3	11	1	10	6	10	6	6	10	4	7	7	6	1	3	3	6	14	11	3	1	11	3	3	3	3	6	6	11	3	11	11	11	6	3	10	3
17	6	1	10	10	6	4	7	14	6	3	10	3	6	10	11	11	6	14	6	6	10	8	3	6	5	1	3	1	6	3	3	1	1	11	6	14	6	3	1	11	6	11	11	11	11	6	11	14	6
18	6	4	14	10	6	4	7	4	4	3	5	11	11	4	3	8	6	6	6	6	7	8	7	1	6	1	6	10	6	6	3	1	1	6	3	4	3	6	6	6	6	10	1	3	3	3	3	14	6
19	10	10	3	6	11	7	7	4	1	11	7	3	6	10	3	8	6	10	1	6	3	14	3	1	3	11	1	3	6	10	11	1	1	4	3	3	6	4	6	6	6	10	11	3	10	10	11	10	6
20	4	6	3	4	9	7	7	4	7	3	7	4	6	3	11	8	6	4	6	6	10	5	7	6	11	11	3	10	11	110	3	1	1	4	3	3	4	4	6	6	6	11	11	14	11	3	3	11	6
21	14	10	4	4	1	7	7	6	11	3	5	11	6	4	1	7	6	4	6	6	6	4	14	6	11	11	3	2	6	6	3	11	1	4	14	3	10	3	6	11	6	11	9	3	3	3	3	3	6
22	7	10	10	6	1	7	7	6	1	11	4	3	10	3	11	10	6	10	1	6	10	4	7	6	3	11	9	5	6	14	14	1	1	4	3	3	4	3	6	6	6	6	3	3	11	3	3	10	6
23	4	10	10	6	11	8	7	6	11	11	11	2	3	11	6	3	6	4	6	6	6	11	10	4	11	11	3	9	6	11	10	11	1	7	3	3	3	3	6	4	6	6	10	3	11	11	3	14	6
24	4	1	10	4	1	8	11	11	11	4	5	3	3	3	11	1	6	14	1	6	6	4	6	8	6	11	11	1	6	10	3	1	1	3	3	3	6	3	6	4	6	6	6	3	11	3	10	3	10
25	10	1	10	4	1	10	4	13	4	3	10	14	3	3	4	8	6	6	6	6	6	4	10	6	6	11	3	1	6	11	3	10	1	3	6	4	3	3	6	4	10	3	6	3	3	11	11	3	3
Dung 1	3	2	2	5	17	6	1	3	3	7	2	5	1	6	2	1	1	4	4	3	4	2	11	8	1	3	2	5	10	7	2	0	3	1	6	8	3	1	2	0	0	2	5	7	7	1	1	2	0
Dung 2	4	2	7	7	9	3	3	5	4	7	5	7	12	13	10	4	3	7	12	8	5	13	6	5	5	3	9	11	8	6	8	5	1	3	4	11	4	1	3	1	1	5	9	6	7	1	2	1	1
Plain:	Sekgwa		Replicate:	B	Treatment a/b/c/control:			c		High Grass:		No
	Point
#	1	2	3	4	5	6	7	8	9	10	11	12	13	14	15	16	17	18	19	20	21	22	23	24	25	26	27	28	29	30	31	32	33	34	35	36	37	38	39	40	41	42	43	44	45	46	47	48	49
1	11	7	7	1	14	1	6	3	3	1	1	7	3	11	6	1	6	6	1	7	12	12	7	4	3	3	4	7	1	7	9	3	4	7	6	6	6	11	3	1	3	3	7	7	1	5	10	11	6
2	3	10	7	9	10	1	4	3	7	6	1	5	11	5	11	3	11	6	1	7	12	12	7	6	4	3	1	7	1	7	5	1	3	3	6	3	4	6	3	1	9	11	11	10	1	7	8	3	3
3	3	7	7	3	7	6	4	4	3	1	1	11	14	8	1	3	1	6	7	9	12	12	7	6	3	3	1	7	3	7	1	6	10	10	3	6	6	6	3	3	7	3	5	3	1	6	8	3	10
4	3	4	1	1	7	1	6	4	4	11	1	6	10	8	11	1	1	6	7	10	12	12	7	6	4	3	1	7	3	3	11	1	4	10	6	10	7	6	3	3	1	11	6	3	1	7	11	14	7
5	3	4	10	4	7	6	11	10	11	1	1	6	14	7	5	1	6	6	7	7	12	12	7	5	11	14	1	10	10	11	1	9	3	7	6	10	7	6	10	6	7	1	11	3	1	7	10	3	7
6	3	3	10	4	4	1	14	7	10	1	1	6	11	10	10	1	6	6	1	7	12	12	7	11	4	11	7	7	3	11	3	11	3	7	6	10	7	6	6	6	7	11	11	3	14	11	1	6	10
7	3	10	1	1	1	1	7	4	1	1	1	6	3	8	11	11	6	6	1	10	12	12	6	6	11	4	1	7	3	10	1	6	6	7	6	6	10	6	6	3	6	11	6	10	3	6	3	4	7
8	3	10	1	1	7	6	7	4	5	1	14	1	7	8	10	1	1	6	1	1	12	12	6	6	4	3	1	7	3	7	11	1	3	7	3	4	7	6	14	10	7	11	6	3	1	7	1	3	7
9	3	7	7	10	10	7	7	4	7	1	1	1	7	5	6	1	1	6	7	7	12	12	7	6	3	3	14	7	1	7	11	1	3	3	3	6	7	6	6	1	10	6	6	3	1	1	1	3	6
10	3	3	7	7	6	7	4	4	11	6	1	6	7	11	10	4	6	6	7	4	12	12	7	6	3	3	1	7	1	8	6	1	4	3	6	3	10	6	3	1	4	6	6	7	1	7	1	7	3
11	6	10	1	11	3	6	4	3	1	6	1	6	7	11	10	10	1	6	7	4	12	12	6	6	11	3	1	7	1	11	4	1	9	3	6	3	6	6	3	1	3	6	11	7	6	7	11	7	6
12	1	4	7	9	6	1	4	5	10	11	1	7	11	11	6	1	1	6	7	7	12	12	4	6	3	3	1	7	7	3	9	1	4	7	3	10	10	10	10	3	1	6	6	14	6	1	10	6	3
13	1	3	7	4	3	10	7	4	7	6	1	6	14	7	3	3	6	6	7	7	12	12	4	14	3	7	1	7	3	11	11	1	4	7	3	6	10	11	6	3	10	10	6	3	1	3	1	3	7
14	11	3	7	1	3	6	5	10	1	1	1	10	11	8	9	3	1	6	7	3	12	12	14	7	11	7	1	7	11	3	4	1	4	7	6	4	7	10	6	1	3	10	6	3	1	1	1	3	6
15	3	3	1	9	6	7	5	10	1	1	1	10	11	7	6	1	1	6	11	1	12	12	6	7	14	4	1	5	11	3	4	1	4	7	6	7	7	6	10	14	11	11	11	3	1	11	10	4	7
16	7	3	7	1	1	10	5	4	7	6	1	10	9	7	6	3	1	6	11	1	12	12	10	11	7	7	1	5	7	10	3	3	10	7	6	7	7	6	10	14	11	11	11	3	11	8	10	3	14
17	3	7	7	1	4	6	7	10	7	11	1	10	11	7	11	14	6	6	11	1	12	12	10	11	7	11	1	7	1	11	3	10	4	7	6	6	7	6	4	14	4	4	11	7	10	8	10	6	3
18	3	5	7	4	6	1	7	4	10	1	1	11	11	1	1	3	6	6	10	7	12	12	7	6	3	1	1	7	3	3	6	1	4	7	3	6	10	6	4	1	6	3	6	11	11	3	8	3	3
19	3	1	7	1	4	6	4	4	11	4	1	11	11	11	3	1	6	6	10	3	12	12	6	6	3	1	1	7	3	14	1	4	4	7	1	3	7	6	3	3	11	6	11	11	1	1	8	4	10
20	3	10	4	4	4	6	6	11	11	11	1	10	11	7	3	10	1	6	4	7	12	12	6	6	4	4	1	7	1	3	14	6	4	7	6	3	7	6	3	4	10	6	4	10	6	6	10	11	10
21	3	7	4	1	6	7	10	4	11	1	1	6	7	8	1	3	1	6	5	3	12	12	6	12	1	4	1	7	11	11	3	6	10	1	6	3	7	6	3	5	3	6	4	7	10	11	10	3	3
22	3	7	7	4	6	7	4	4	9	1	1	10	11	11	3	11	6	6	7	4	12	12	6	6	11	7	4	7	1	3	3	11	3	4	6	6	1	6	3	3	3	6	14	11	6	8	6	3	3
23	3	7	7	4	6	7	5	14	4	1	1	11	7	8	3	3	6	6	7	6	12	12	6	11	3	7	1	7	11	3	1	1	6	6	6	6	6	6	9	3	3	3	6	11	1	3	1	3	3
24	10	7	7	1	6	1	7	10	1	1	1	11	11	9	3	3	6	6	7	7	12	12	6	5	3	7	1	7	1	11	3	1	3	5	6	6	6	6	9	3	11	10	4	11	1	3	10	3	10
25	7	7	7	4	6	6	7	4	10	1	10	6	10	7	6	3	6	6	14	4	12	12	7	10	314	7	1	7	3	11	1	1	3	7	6	10	6	6	11	1	1	11	4	7	6	1	3	7	3
Dung 1	2	2	2	10	8	3	2	3	1	3	2	1	11	9	7	6	1	0	3	2	0	0	2	1	1	1	1	10	7	1	1	0	3	8	9	12	6	2	3	1	0	2	1	6	8	7	5	0	0
Dung 2	2	1	1	3	5	1	3	1	2	1	0	1	10	3	6	1	1	4	8	2	0	1	1	1	1	2	2	4	4	8	2	5	2	0	8	5	11	3	2	0	0	1	3	6	6	3	0	1	0
																					Bosje	Bosje
Plain:	Sekgwa		Replicate:	B	Treatment a/b/c/control:			control		High Grass:		No
	Point
#	1	2	3	4	5	6	7	8	9	10	11	12	13	14	15	16	17	18	19	20	21	22	23	24	25	26	27	28	29	30	31	32	33	34	35	36	37	38	39	40	41	42	43	44	45	46	47	48	49
1	6	6	11	12	11	12	12	6	11	11	11	6	6	9	6	6	9	11	17	9	10	6	17	11	6	18	11	6	6	12	6	6	9	19	11	10	11	10	6	19	6	12	10	11	6	11	9	6	6
2	6	11	11	12	11	12	12	11	11	18	11	6	6	9	6	6	9	6	17	9	10	6	10	18	6	18	4	6	6	6	6	6	9	19	11	7	11	6	18	19	6	18	10	10	6	6	6	6	6
3	6	6	6	19	11	6	12	20	11	18	11	6	6	9	6	11	8	6	12	10	9	6	11	11	6	6	11	11	6	12	6	6	9	19	17	7	11	18	6	18	6	18	6	11	6	6	6	6	6
4	6	6	11	19	9	12	12	20	11	18	11	6	18	9	6	8	8	6	12	10	9	1	11	11	6	11	19	4	6	18	6	6	6	19	17	7	6	18	8	18	6	18	11	6	6	6	6	18	6
5	6	6	11	19	9	12	6	20	11	18	11	6	11	12	6	8	8	11	12	6	11	9	6	11	6	6	19	12	9	18	6	6	6	19	17	6	6	6	8	18	6	18	9	6	6	6	6	17	9
6	11	6	6	12	9	12	6	20	6	18	12	6	10	12	6	6	8	6	8	10	18	9	9	11	6	6	19	18	4	18	9	6	11	19	17	11	6	6	8	6	18	18	12	6	6	9	6	17	9
7	6	6	6	12	9	12	12	20	11	18	12	6	10	12	6	6	9	6	12	6	9	11	11	19	6	6	11	11	11	18	9	8	11	19	17	11	19	18	8	6	6	18	11	6	8	7	6	17	9
8	6	6	11	19	9	12	12	20	11	18	12	6	18	12	6	6	9	6	12	9	9	10	18	11	6	11	6	6	6	6	9	7	9	19	17	18	19	18	8	6	6	18	6	11	8	6	6	18	6
9	6	6	11	19	11	12	12	20	11	10	11	6	6	12	6	11	9	6	12	9	9	10	11	18	6	18	6	6	6	10	9	7	9	19	17	18	11	18	8	6	6	12	6	8	8	11	6	18	6
10	6	6	11	19	10	10	6	20	11	12	11	6	6	12	11	6	9	6	11	9	9	11	9	11	6	18	11	6	6	12	6	6	9	19	11	18	6	6	6	19	1	12	10	8	6	11	9	18	18
11	6	11	11	19	10	6	6	20	20	10	11	11	6	12	11	6	9	6	1	18	19	9	6	11	6	18	11	11	6	9	12	6	9	11	11	18	11	18	6	19	1	6	6	8	6	9	6	6	18
12	6	6	10	10	10	6	12	20	20	10	5	6	6	12	11	6	11	6	12	18	19	6	6	11	6	6	6	10	6	6	12	6	9	11	8	18	11	18	9	6	6	18	6	11	6	9	6	18	5
13	6	6	19	12	11	6	12	20	1	18	11	6	10	12	6	6	6	5	12	18	9	9	1	19	6	6	6	10	6	6	12	6	9	12	8	18	6	18	9	6	6	6	6	11	6	9	6	18	9
14	6	6	19	12	9	12	12	20	17	18	11	6	10	12	6	6	8	6	8	10	8	9	11	19	6	6	20	11	11	6	12	6	11	12	18	18	6	18	6	6	6	6	6	18	6	6	6	6	9
15	6	11	6	12	9	10	6	20	17	18	12	6	10	12	6	6	8	6	8	10	8	9	11	19	6	6	20	18	10	18	12	6	6	11	18	18	6	18	6	6	18	11	10	18	6	9	6	17	9
16	6	11	19	12	11	18	6	20	17	18	12	6	9	12	6	6	8	6	8	10	8	6	8	18	6	11	20	18	6	6	12	6	6	19	11	18	11	11	6	6	18	6	10	6	6	6	6	17	11
17	6	6	9	12	11	12	12	20	17	18	12	6	9	6	6	6	10	6	12	11	18	6	8	18	6	17	20	6	10	6	12	6	8	8	18	18	6	18	6	6	6	6	10	18	6	9	6	6	6
18	11	6	9	12	19	6	12	20	17	18	11	6	9	6	9	6	10	5	12	18	19	6	8	19	6	17	6	6	11	6	12	6	8	12	18	18	8	18	6	6	6	18	6	11	6	9	6	6	6
19	6	6	6	12	19	6	12	20	17	11	11	9	9	6	9	6	10	6	6	18	19	9	6	19	6	17	6	6	11	6	12	6	11	8	18	18	6	18	6	6	6	6	6	11	6	9	17	11	11
20	6	6	6	9	18	6	6	20	11	11	4	9	10	6	6	6	10	20	6	18	19	9	11	19	6	17	6	6	11	6	12	6	6	11	11	18	6	18	6	19	6	6	17	8	6	9	17	11	18
21	1	6	10	10	18	12	6	9	11	11	5	9	6	6	6	6	20	20	6	18	19	9	6	14	6	17	6	6	20	6	12	6	6	12	17	10	6	6	6	6	6	6	17	6	6	6	17	6	6
22	6	6	10	6	18	12	12	9	17	4	11	9	6	6	6	6	20	20	9	18	19	11	6	19	6	17	6	6	20	9	12	11	6	12	17	18	6	18	6	6	6	6	17	6	6	6	17	6	9
23	6	6	9	17	6	6	12	18	17	10	6	6	6	11	6	6	20	5	9	8	19	9	18	19	12	11	6	6	20	9	12	6	18	8	11	18	8	18	6	6	6	6	12	6	6	6	17	6	9
24	6	1	6	17	6	6	12	9	17	12	6	6	6	11	6	6	10	5	20	8	6	9	18	18	12	6	20	6	6	9	6	6	11	8	10	18	6	18	6	19	6	8	6	18	6	6	8	6	9
25	6	11	6	17	19	10	6	9	17	18	6	6	6	11	6	18	8	11	20	8	18	9	18	18	6	6	20	11	6	9	6	6	8	12	17	18	6	6	11	6	6	8	6	6	6	6	8	17	9
Dung 1	2	0	1	0	2	0	1	0	0	1	0	1	1	0	0	0	3	4	1	0	0	1	1	3	0	0	1	0	0	0	0	1	2	2	3	2	2	5	0	2	2	3	0	0	0	1	1	0	0
Dung 2	0	0	0	0	0	0	0	0	0	1	0	0	0	0	0	1	1	0	2	0	0	0	1	0	0	0	0	0	0	1	0	0	1	3	0	1	0	1	0	1	1	1	1	0	0	1	2	0	0
[truncated: 15 more columns]

## Sheet: Replicate C
Plain:	Ekuthuleni		Replicate:	C	Treatment a/b/c/control:			a		High Grass:		yes
	Point
#	1	2	3	4	5	6	7	8	9	10	11	12	13	14	15	16	17	18	19	20	21	22	23	24	25	26	27	28	29	30	31	32	33	34	35	36	37	38	39	40	41	42	43	44	45	46	47	48	49
1	10	4	4	6	15	4	8	8	10	3	9	11	1	1	11	1	1	1	4	1	1	15	1	1	1	15	1	11	1	1	11	1	1	10	1	6	6	2	10	1	1	1	7	1	1	11	5	1	15
2	5	7	1	5	14	3	8	8	14	1	1	11	1	1	11	11	11	1	4	1	1	15	1	1	3	14	1	3	1	1	8	1	15	10	1	6	1	2	1	1	1	11	7	1	1	1	5	8	15
3	5	7	1	11	7	3	8	9	6	1	14	11	1	1	1	11	15	1	1	1	1	1	1	1	1	1	10	8	11	1	1	1	15	10	1	1	1	15	5	10	1	1	1	1	1	1	11	1	15
4	6	4	1	11	7	3	8	1	6	1	1	11	1	11	4	5	15	1	15	11	7	1	1	6	15	1	11	8	11	10	1	1	10	1	1	6	1	1	10	1	3	1	11	1	1	1	11	11	2
5	7	4	1	5	14	3	8	8	4	10	11	1	1	1	1	10	15	1	15	1	11	1	1	7	10	15	5	11	1	1	1	1	1	1	1	1	1	1	5	1	3	6	1	11	1	1	11	11	1
6	8	1	1	5	1	14	8	8	4	1	1	11	1	1	4	1	15	1	10	1	7	1	15	11	10	15	10	7	1	1	1	1	1	1	4	1	1	1	3	1	10	6	11	10	1	1	1	15	6
7	7	8	1	11	1	14	8	9	1	1	1	11	1	1	11	1	15	1	1	1	1	1	15	11	1	11	1	1	1	1	3	1	1	1	1	6	1	1	1	1	3	1	1	1	1	5	1	1	1
8	5	4	4	5	7	3	8	8	3	1	1	1	10	1	14	5	15	1	5	1	1	1	1	1	1	1	3	11	11	1	4	1	1	1	14	6	1	1	15	7	1	6	1	1	1	6	11	8	5
9	2	4	1	5	7	3	8	8	11	1	7	11	9	1	11	11	1	1	1	1	1	15	1	1	1	11	11	1	1	11	1	1	1	1	14	6	1	2	11	1	15	6	7	11	1	1	1	8	10
10	4	4	1	5	5	3	1	1	1	1	11	11	9	1	4	11	1	1	1	1	1	15	1	1	1	15	11	1	1	11	8	1	1	10	4	6	6	2	3	1	1	6	11	1	1	1	1	1	11
11	8	1	11	5	14	14	8	1	1	1	11	11	1	11	1	1	1	1	11	1	1	1	1	1	1	1	10	8	11	1	8	11	1	10	1	11	6	2	11	1	10	6	7	1	1	1	1	1	1
12	8	1	1	7	14	3	8	7	1	1	11	1	11	1	1	5	15	1	11	1	1	1	1	1	1	1	10	8	11	1	10	1	11	1	1	4	6	1	11	1	15	7	7	1	1	1	1	8	1
13	10	11	1	7	1	3	2	8	14	3	1	1	1	1	1	1	1	1	11	1	1	1	1	1	1	10	1	3	1	1	8	10	1	1	11	4	1	1	1	3	15	1	1	1	1	6	14	8	10
14	8	4	1	7	3	3	8	15	6	1	1	1	11	1	1	1	15	1	11	1	1	1	1	1	3	1	11	1	11	11	5	10	1	1	1	6	1	1	11	4	10	1	1	10	1	11	1	1	1
15	8	8	1	7	7	14	1	15	1	1	11	11	1	1	4	6	15	1	10	1	1	15	1	11	3	10	15	3	11	1	1	1	1	1	1	6	1	15	1	1	3	6	11	1	1	11	1	15	1
16	8	10	1	7	5	3	1	15	3	1	1	11	6	1	3	1	1	1	5	1	1	11	15	1	15	1	15	8	11	11	1	1	1	10	1	6	1	15	11	1	11	1	1	11	1	11	11	15	1
17	14	4	1	7	7	7	1	15	10	3	1	11	11	10	1	6	1	1	14	11	1	4	1	1	1	3	15	1	1	11	10	11	1	10	1	1	1	1	1	1	1	6	11	1	1	11	11	15	10
18	1	4	1	7	14	14	12	12	1	1	11	11	1	1	4	1	1	1	12	1	1	1	1	1	1	1	1	4	11	11	1	1	1	1	1	1	10	11	1	10	11	6	7	3	1	11	11	15	1
19	11	4	11	5	14	14	8	2	4	1	10	1	1		11	3	15	1	10	11	1	1	1	3	1	1	5	11	11	1	1	11	1	1	1	4	1	15	3	10	3	7	7	1	1	11	11	8	1
20	5	7	1	11	5	7	8	2	1	1	11	1	1	11	4	1	15	1	11	1	1	1	1	1	1	1	5	10	1	1	5	1	1	11	1	1	6	15	3	1	10	7	7	1	1	1	1	11	1
21	6	1	1	5	5	1	1	8	4	1	11	1	11	11	5	11	1	1	1	14	1	1	1	3	1	1	1	11	11	1	10	6	1	1	1	4	6	15	10	14	11	1	7	1	1	6	1	11	1
22	5	4	11	14	1	14	8	1	1	1	10	1	1	1	1	11	1	1	1	14	1	5	1	1	15	1	1	1	1	1	1	1	1	1	1	5	6	1	10	5	11	1	7	14	1	11	1	11	1
23	1	4	11	5	7	7	8	6	1	3	1	11	1	1	11	1	1	1	12	1	1	1	1	1	1	1	1	1	11	1	1	11	1	10	11	1	6	15	15	3	3	1	11	11	1	1	5	15	1
24	8	11	1	5	5	7	8	1	1	1	1	11		10	1	1	1	4	12	1	1	5	1	1	1	1	11	3	11	1	1	1	1	1	1	6	1	15	11	1	3	11	1	1	1	5	1	15	1
25	7	1	1	10	14	14	8	3	11	3	6	11	5	10	11	1	1	1	4	1	8	11	1	1	15	1	11	1	11	11	6	10	1	1	1	6	1	15	1	1	15	1	11	1	1	1	11	15	1
Dung 1	4	12	4	3	3	3	0	1	3	12	6	2	5	5	7	1	14	6	14	17	30	15	7	1	6	13	22	8	16	34	26	16	22	28	41	34	11	17	16	15	7	19	18	33	27	34	44	18	36
Dung 2	3	13	16	9	2	1	3	2	3	8	4	5	2	7	3	2	33	7	18	25	12	19	39	13	8	20	9	9	8	22	21	20	27	34	44	38	18	19	17	14	2	15	6	11	18	34	46	25	30
Plain:	Ekuthuleni		Replicate:	C	Treatment a/b/c/control:			b		High Grass:		Yes
	Point
#	1	2	3	4	5	6	7	8	9	10	11	12	13	14	15	16	17	18	19	20	21	22	23	24	25	26	27	28	29	30	31	32	33	34	35	36	37	38	39	40	41	42	43	44	45	46	47	48	49
1	4	5	1	15	15	4	11	1	1	5	6	1	1	1	4	1	3	1	1	1	1	1	1	3	11	11	11	1	3	11	11	1	1	1	1	1	1	1	15	6	3	1	7	1	1	1	6	3	3
2	4	3	3	1	1	1	11	1	3	5	1	4	1	4	4	1	1	1	1	1	1	1	1	1	10	1	11	1	3	11	1	1	1	1	1	1	1	3	15	6	10	1	11	1	1	11	3	10	14
3	4	3	1	11	1	1	11	1	10	5	15	1	4	11	1	1	1	3	11	3	1	4	1	11	11	11	1	1	3	11	1	1	3	1	1	1	1	15	15	6	3	1	1	3	1	1	1	4	3
4	14	3	1	4	1	3	11	1	1	5	15	1	1	11	10	1	1	3	1	1	1	7	1	10	1	1	11	1	3	11	1	1	3	1	1	1	1	3	7	6	14	1	1	5	1	6	1	4	5
5	14	3	1	15	1	11	7	1	1	11	15	1	1	11	3	11	1	1	1	5	1	7	1	15	1	1	11	1	5	10	1	11	1	21	1	1	1	3	15	6	7	1	1	3	1	3	1	3	5
6	11	6	1	15	4	1	1	1	1	1	15	1	1	5	1	1	1	3	1	1	1	1	1	1	1	1	11	3	4	1	10	11	1	21	1	1	1	1	5	10	14	1	11	4	1	6	11	3	5
7	14	6	1	5	1	3	4	1	1	4	2	1	1	11	1	11	1	3	10	3	1	5	1	1	11	1	11	1	3	11	1	11	1	1	1	1	1	1	3	6	0	14	1	11	3	1	3	1	3
8	3	3	1	1	1	1	4	1	3	3	2	11	11	11	11	3	1	3	10	11	1	1	1	1	1	15	11	1	5	11	1	1	5	1	1	1	1	1	11	6	14	11	1	15	1	11	1	4	1
9	1	14	1	1	5	3	4	1	1	3	2	4	1	1	4	1	1	1	10	4	1	1	1	1	11	15	11	1	1	11	1	1	1	1	1	3	1	3	14	3	4	1	4	1	1	3	1	4	3
10	1	5	1	1	1	3	11	1	1	1	11	4	5	11	4	10	1	1	10	11	1	1	1	7	10	15	11	1	3	11	1	10	4	1	1	1	1	3	15	6	3	11	1	11	1	3	6	11	2
11	1	3	1	1	1	3	11	1	1	3	11	11	5	11	10	10	1	1	1	1	1	4	1	1	1	15	1	10	6	6	1	1	1	1	1	1	1	3	15	6	3	1	1	10	1	1	6	5	2
12	1	14	15	1	1	11	11	1	1	10	2	1	1	1	1	1	1	1	1	1	1	1	1	10	6	15	1	10	6	11	1	1	1	1	1	1	1	3	1	6	11	11	4	4	1	1	1	5	1
13	3	3	1	1	1	4	4	1	1	2	2	6	1	1	11	1	1	1	1	1	1	1	1	1	1	15	11	3	1	11	1	11	3	21	1	1	10	1	11	6	3	1	1	4	10	1	3	5	3
14	5	6	1	1	1	1	4	1	1	2	2	1	1	5	6	1	1	1	5	3	1	11	1	1	1	1	11	1	3	11	1	11	15	21	3	1	1	1	3	6	11	6	7	11	1	11	1	1	1
15	3	6	3	1	4	1	4	1	1	5	1	10	11	5	6	1	1	4	1	11	1	1	1	4	1	1	11	11	1	11	10	11	3	21	1	1	1	1	3	6	14	1	11	11	15	3	10	3	14
16	14	6	3	1	1	1	10	1	1	5	1	1	5	11	6	1	1	1	1	11	1	1	1	1	1	1	11	11	11	10	11	11	3	21	3	1	10	1	3	15	14	7	15	3	18	3	3	1	14
17	3	6	1	11	4	5	5	1	1	5	11	3	4	11	6	10	1	1	1	1	1	1	1	1	11	1	11	1	1	11	1	11	3	21	3	1	15	1	3	6	14	6	15	11	1	4	3	10	1
18	4	3	1	11	1	11	4	10	1	11	1	11	1	5	11	1	1	3	5	11	1	11	1	10	6	1	11	1	3	11	1	1	10	21	1	1	1	1	3	6	14	10	10	4	1	10	3	10	14
19	4	14	1	5	1	5	5	1	1	1	1	1	7	1	10	1	1	1	1	11	1	1	1	1	6	1	11	10	3	11	10	1	1	21	1	15	1	1	3	6	3	11	1	15	1	11	1	1	5
20	4	4	1	1	1	4	14	1	1	1	11	4	11	1	4	1	1	3	1	11	1	1	1	1	6	11	1	1	6	11	10	1	3	21	1	15	1	1	1	11	10	1	1	15	1	1	1	7	11
21	1	4	1	9	1	3	7	1	1	1	1	11	10	1	11	11	1	3	1	10	3	7	1	10	6	11	1	1	1	11	11	1	3	1	1	1	1	1	1	6	14	14	1	1	1	1	10	15	11
22	10	4	10	11	1	5	7	1	1	10	1	10	1	3	1	1	1	3	1	11	1	4	1	1	6	11	11	1	11	11	1	1	1	1	1	1	1	1	3	6	3	5	3	15	1	1	3	11	1
23	4	4	15	11	1	5	11	1	10	3	5	3	1	1	3	3	1	1	1	11	1	11	1	1	6	1	11	1	11	11	1	1	3	15	1	1	1	1	15	6	1	14	1	4	1	1	1	6	14
24	3	6	15	10	4	3	14	1	1	5	5	1	10	3	6	10	1	1	3	3	1	1	1	10	6	1	11	1	3	10	1	11	10	21	1	1	1	1	15	6	1	6	1	4	1	10	3	11	14
25	14	6	1	1	1	1	7	1	1	11	1	3	1	4	14	1	1	1	3	11	1	1	1	10	6	1	11	1	3	11	11	11	3	21	3	1	1	1	15	6	1	7	11	3	11	1	3	1	14
Dung 1	0	4	7	9	14	14	4	3	3	9	22	17	13	16	18	2	1	9	22	19	11	17	21	4	2	14	44	15	13	11	12	3	8	6	8	15	10	11	7	5	2	7	5	8	12	16	11	5	8
Dung 2	1	2	3	5	15	16	11	12	7	16	10	9	13	5	4	5	21	36	35	24	29	28	9	7	1	2	13	12	14	19	14	13	8	34	27	24	33	29	13	7	1	4	8	8	12	9	29	9	6
Plain:	Ekuthuleni		Replicate:	C	Treatment a/b/c/control:			c		High Grass:		Yes
	Point
#	1	2	3	4	5	6	7	8	9	10	11	12	13	14	15	16	17	18	19	20	21	22	23	24	25	26	27	28	29	30	31	32	33	34	35	36	37	38	39	40	41	42	43	44	45	46	47	48	49
1	5	1	3	4	6	5	11	21	21	5	15	15	8	15	21	11	3	3	3	3	11	11	15	2	15	15	4	1	12	11	3	9	15	3	3	1	1	1	2	1	11	1	15	9	1	1	1	11	2
2	6	11	1	21	2	1	2	15	21	3	15	15	15	11	2	6	3	3	3	3	15	1	10	2	15	1	3	11	3	11	1	9	15	11	1	6	1	9	10	4	6	15	15	1	1	1	1	1	3
3	21	11	14	21	6	6	10	6	11	3	15	15	15	15	2	6	10	3	1	1	1	11	10	2	15	15	21	1	1	11	2	1	15	3	1	1	1	1	3	15	6	1	1	1	15	1	2	1	1
4	6	14	1	2	6	6	2	6	21	3	15	15	15	15	11	6	3	12	3	1	11	11	5	2	15	15	1	1	3	11	2	1	15	1	1	1	3	11	3	15	6	1	1	11	11	15	21	1	10
5	6	14	1	2	6	14	3	15	8	1	15	1	15	15	1	11	3	9	3	1	11	11	5	2	15	1	3	1	3	11	2	11	15	3	11	10	3	5	3	15	15	1	1	5	15	15	1	15	2
6	11	21	1	2	1	14	10	15	8	1	15	15	15	10	11	6	1	11	3	1	15	8	10	2	15	15	3	3	9	11	2	5	15	3	11	11	1	5	21	1	15	10	11	1	1	9	1	1	2
7	6	21	5	2	6	14	21	15	8	3	15	1	4	10	1	6	21	3	3	1	15	8	10	2	15	1	1	3	1	11	21	5	15	15	1	1	5	5	21	15	11	1	15	4	1	1	1	15	2
8	21	21	14	1	6	6	4	6	5	12	15	1	15	11	2	6	5	1	1	1	1	8	10	2	15	15	3	15	3	11	21	14	3	15	1	11	1	1	5	15	6	15	1	4	1	1	21	1	21
9	21	9	14	11	6	6	3	6	21	12	11	15	15	15	2	11	5	4	3	1	15	11	10	2	11	15	1	15	3	11	2	10	1	3	1	10	1	1	2	15	6	15	15	5	1	15	21	1	3
10	10	1	5	2	6	6	10	6	21	11	15	1	11	15	11	11	3	10	3	3	15	8	4	2	1	15	1	1	6	11	2	5	15	11	15	1	1	3	2	15	8	11	15	5	1	21	1	11	3
11	21	9	1	2	1	6	11	6	21	11	11	15	1	15	11	11	5	11	3	15	15	8	15	2	15	11	1	1	1	11	15	2	15	11	15	1	1	14	2	1	11	11	15	11	1	1	21	11	15
12	5	11	14	5	2	6	3	6	21	5	11	15	1	15	2	6	15	11	9	1	15	8	10	2	15	15	1	1	3	11	2	11	15	1	3	1	1	5	15	1	10	1	15	15	1	1	1	5	1
13	4	9	1	11	2	6	2	1	21	5	15	1	15	10	2	6	15	1	1	1	15	8	10	2	15	15	1	15	15	11	2	5	15	15	1	10	5	1	15	1	11	1	15	5	1	1	1	1	2
14	4	9	1	5	2	1	2	15	21	5	11	9	11	1	2	11	15	5	3	3	15	8	3	2	15	15	3	15	15	11	21	5	15	15	11	10	5	5	21	15	1	1	1	1	1	11	15	11	2
15	4	9	14	15	11	6	2	15	21	3	15	11	15	10	11	6	1	5	1	3	15	8	10	8	15	1	3	1	21	15	11	11	15	1	1	1	1	11	21	15	1	1	1	1	15	15	15	1	2
16	4	2	14	11	11	6	11	6	11	14	1	11	2	10	2	11	1	5	1	3	11	8	10	10	15	4	3	1	6	6	11	11	15	1	11	1	1	1	21	15	1	15	1	5	9	15	15	3	21
17	4	15	1	11	11	6	2	6	21	9	15	11	15	11	21	6	3	11	1	3	15	15	11	2	15	11	21	3	6	15	15	14	15	1	11	10	1	1	3	15	11	11	11	4	1	1	15	1	1
18	4	9	10	9	2	6	11	6	21	14	15	10	15	11	2	6	10	1	3	3	15	15	5	2	15	15	3	1	1	6	2	14	15	1	1	1	1	1	3	1	15	1	11	4	1	15	21	10	21
19	4	9	14	21	2	11	5	15	15	14	15	11	15	11	2	6	3	11	3	1	15	8		2	11	1	4	1	1	6	15	14	15	1	3	6	1	1	2	1	11	11	11	5	1	15	1	3	21
20	5	11	10	21	2	6	11	3	15	14	15	18	1	11	21	11	3	11	10	3	15	8	5	2	15	15	3	15	1	6	21	1	1	1	3	10	1	1	2	1	6	15	1	11	1	1	1	5	21
21	5	9	3	2	2	6	11	15	15	3	15	18	15	1	3	11	11	11	10	1	11	21	5	21	15	15	3	1	15	6	2	11	11	3	15	10	1	5	2	1	6	15	15	10	15	1	1	10	21
22	5	11	11	2	2	6	5	11	15	11	15	18	8	10	2	6	3	4	3	1	11	15	3	21	15	15	1	3	15	6	2	11	1	1	15	1	1	3	2	1	11	15	10	15	1	15	1	6	21
23	21	2	1	9	2	11	3	2	21	14	15	11	15	10	2	6	10	1	3	3	15	8	9	11	11	11	1	1	15	6	2	14	15	1	3	10	1	1	11	15	10	1	15	1	21	1	11	3	21
24	21	2	14	11	11	1	3	15	15	11	15	11	11	10	2	6	10	5	3	1	15	8	5	21	11	11	3	1	15	6	3	9	15	1	11	10	1	1	11	15	1	1	1	1	1	1	1	9	10
25	21	2	1	9	11	6	3	6	15	3	15	11	1	1	21	6	1	11	1	3	15	11	5	21	15	15	1	10	1	6	2	9	15	1	11	1	1	1	11	1	6	15	15	1	11	15	21	3	21
Dung 1	1	1	0	4	3	2	3	3	0	2	7	6	3	7	2	1	1	1	3	2	6	3	4	3	2	5	4	13	11	1	3	0	2	4	2	3	8	14	5	1	0	1	3	12	11	6	4	2	0
Dung 2	0	1	2	3	2	3	0	1	2	3	3	6	4	4	3	1	1	1	2	4	15	5	3	0	3	8	15	8	12	4	8	0	0	3	5	15	10	4	4	3	1	4	0	7	5	6	3	0	0
Plain:	Ekuthuleni		Replicate:	C	Treatment a/b/c/control:			control		High Grass:		Yes
	Point
#	1	2	3	4	5	6	7	8	9	10	11	12	13	14	15	16	17	18	19	20	21	22	23	24	25	26	27	28	29	30	31	32	33	34	35	36	37	38	39	40	41	42	43	44	45	46	47	48	49
1	5	10	4	10	3	5	1	15	3	3	6	10	10	11	4	4	11	4	5	4	4	15	11	16	15	1	1	15	1	15	3	4	15	5	3	3	15	5	6	15	1	15	11	6	1	3	4	15	6
2	9	3	4	4	3	5	1	15	1	1	6	4	1	11	14	4	4	4	10	1	4	15	16	16	9	11	11	15	3	2	4	12	15	4	1	3	15	15	8	15	3	15	11	11	1	11	4	15	6
3	9	11	4	4	14	3	1	14	11	3	16	1	6	4	4	1	4	10	10	4	3	15	16	16	9	11	15	15	15	15	3	4	4	15	6	3	15	15	5	15	4	15	11	5	1	15	4	15	6
4	5	4	4	5	3	4	4	14	9	16	16	1	4	4	4	10	4	11	10	1	4	16	11	16	1	1	11	11	3	4	3	3	6	15	6	5	16	15	6	15	1	15	1	11	5	1	14	15	11
5	11	10	4	3	3	4	12	1	9	16	5	1	4	4	6	1	4	4	10	4	4	15	5	16	9	15	15	10	11	3	3	10	6	15	5	11	16	15	11	15	1	11	1	11	3	1	4	15	6
6	5	10	4	1	3	3	12	1	3	16	16	4	4	1	4	4	4	3	5	4	4	4	5	16	1	15	15	11	3	4	5	1	6	15	6	5	16	10	15	16	3	15	11	6	5	1	4	15	6
7	5	10	10	4	4	5	1	9	11	1	11	10	5	10	11	1	1	4	3	1	4	6	11	16	10	1	15	11	3	10	3	10	6	1	6	11	16	4	4	16	4	15	9	1	3	15	4	11	6
8	9	1	4	3	4	11	1	1	3	1	11	10	11	4	6	10	11	11	10	4	4	15	16	16	15	1	15	11	3	15	11	10	11	15	11	6	16	4	6	16	4	15	9	6	4	15	4	15	6
9	7	14	4	4	4	3	11	1	11	1	5	4	10	10	6	4	4	4	1	4	4	15	16	16	15	16	1	15	10	4	3	10	15	10	3	6	16	15	6	16	4	15	11	6	1	15	11	15	11
10	4	10	4	10	3	5	11	11	10	16	11	10	3	10	6	4	4	1	10	4	4	15	8	16	11	11	15	15	3	3	3	6	15	11	4	10	15	1	6	16	1	15	1	6	10	4	11	15	6
11	5	3	3	12	3	11	1	16	5	3	4	1	5	4	6	1	4	4	10	1	4	6	8	16	3	1	15	11	3	3	1	4	11	4	11	11	15	4	10	16	1	15	11	11	3	3	11	15	6
12	10	4	10	1	4	5	11	16	4	3	5	4	4	2	6	4	4	10	1	4	14	15	8	16	15	1	15	15	10	3	1	11	4	4	11	5	16	4	6	16	4	15	15	11	1	4	4	15	6
13	5	1	4	3	3	11	1	16	10	3	11	3	6	2	6	10	1	4	1	4	4	15	8	16	15	16	11	15	3	3	5	11	11	15	4	5	16	4	6	16	4	15	11	5	1	1	11	15	6
14	10	10	3	3	3	5	1	9	3	1	6	1	5	2	11	11	1	4	10	1	11	15	2	16	15	16	15	11	3	11	1	3	11	4	6	3	15	4	1	8	1	15	11	6	1	1	4	4	6
15	7	11	4	5	3	5	3	9	10	1	5	1	5	4	3	4	4	4	10	4	4	11	2	16	1	1	15	11	3	10	1	10	4	4	6	3	15	15	1	10	1	15	15	11	1	1	11	11	10
16	10	3	10	11	3	5	14	4	5	1	5	4	9	4	11	4	4	4	10	9	4	16	16	16	3	11	11	6	15	10	3	1	6	1	6	11	15	11	6	10	4	15	11	11	11	11	4	15	11
17	9	1	3	4	3	14	3	9	1	3	5	11	3	4	1	3	4	4	10	4	4	6	16	16	15	1	11	6	15	4	3	11	6	15	5	3	15	15	15	16	1	15	11	11	1	1	15	15	6
18	9	1	14	10	3	14	4	9	3	11	6	3	3	5	6	3	4	9	1	4	3	6	8	16	15	1	11	6	11	4	1	10	6	4	4	4	15	15	15	16	4	15	15	6	3	15	4	3	11
19	9	1	10	5	11	3	1	15	11	1	6	3	4	4	15	3	10	4	3	10	4	6	8	16	1	10	15	11	11	5	11	1	3	4	11	11	15	15	15	16	4	15	15	5	3	3	4	10	6
20	7	11	1	1	3	11	4	15	1	16	6	4	10	4	15	3	4	3	3	4	4	11	8	16	1	1	6	11	15	9	4	1	4	9	16	11	3	16	15	15	1	15	1	1	3	3	4	4	6
21	6	4	1	3	3	3	11	1	5	16	1	10	10	4	6	11	4	3	1	10	4	6	16	16	11	15	6	15	1	3	3	1	4	4	3	11	15	11	15	15	1	15	15	11	3	3	5	15	11
22	5	10	4	5	10	3	3	15	5	1	16	3	4	10	10	4	1	10	11	4	4	6	10	10	3	1	6	6	3	11	5	10	4	3	11	11	11	10	15	15	3	15	11	11	1	4	11	15	6
23	5	10	1	4	1	3	4	15	5	3	16	3	4	4	11	11	4	10	3	4	4	11	11	10	11	1	1	6	15	3	3	10	16	5	11	4	16	16	15	16	1	15	11	1	11	15	4	15	6
24	5	5	1	4	4	11	4	15	5	1	16	5	6	4	6	1	4	10	10	4	11	11	8	1	1	15	6	6	15	3	5	10	10	5	4	11	11	15	15	11	3	15	15	5	1	15	10	15	11
25	1	5	14	3	3	16	4	15	10	1	11	3	10	10	6	1	4	4	10	4	4	4	11	10	11	15	6	6	1	3	3	1	4	5	6	4	15	15	11	10	1	15	15	6	3	1	4	15	6
Dung 1	6	0	2	3	4	4	0	4	4	1	5	0	5	3	3	6	3	2	1	0	1	2	2	0	2	5	1	2	1	3	1	3	4	2	3	2	1	2	3	4	8	1	1	4	3	2	5	1	2
Dung 2	7	4	1	4	2	2	0	0	0	0	1	0	1	0	2	2	1	4	4	2	2	0	0	1	1	0	1	0	0	2	2	0	4	0	3	0	1	2	0	2	1	0	3	8	2	2	3	2	2
[truncated: 15 more columns]

## Sheet: Replicate D
Plain:	South		Replicate:	D	Treatment a/b/c/control:			a		High Grass:		Yes
	Point
#	1	2	3	4	5	6	7	8	9	10	11	12	13	14	15	16	17	18	19	20	21	22	23	24	25	26	27	28	29	30	31	32	33	34	35	36	37	38	39	40	41	42	43	44	45	46	47	48	49
1	11	1	4	1	4	4	6	1	4	1	4	4	2	2	4	4	4	4	1	4	2	2	6	1	1	1	1	2	1	4	10	4	1	4	1	6	2	1	4	1	2	1	1	3	1	2	11	6	11
2	1	4	1	4	1	4	4	2	2	1	4	11	2	4	4	4	4	4	4	4	1	2	4	1	1	1	1	5	1	1	4	4	1	4	4	2	2	1	4	2	4	2	1	4	1	5	11	6	2
3	1	4	11	11	2	1	1	2	1	1	11	4	11	2	4	4	4	1	4	1	1	2	1	2	1	1	1	2	1	1	1	4	11	4	4	2	2	1	11	2	6	4	6	4	4	3	3	6	11
4	1	4	2	4	2	4	4	11	2	1	1	1	2	1	4	4	4	4	4	1	2	9	1	1	1	1	1	6	6	4	1	4	1	2	4	2	2	10	4	2	11	4	6	4	4	1	2	2	11
5	11	4	2	1	11	4	4	11	2	1	4	1	2	4	4	4	10	4	11	1	2	2	1	1	11	6	6	1	6	4	1	4	1	2	11	2	2	2	4	2	6	1	2	6	4	3	2	2	2
6	2	4	2	1	11	4	1	2	2	1	1	2	2	4	4	4	11	4	11	11	2	4	6	2	1	6	6	6	6	1	1	1	1	2	1	2	2	1	2	4	4	1	1	6	4	2	2	2	2
7	4	1	2	1	2	4	4	2	6	1	2	1	2	1	11	1	4	4	4	1	2	6	4	1	1	1	1	11	6	4	11	4	11	2	1	4	2	1	2	4	4	4	1	6	2	3	2	11	1
8	4	4	1	1	1	11	4	11	11	1	2	4	2	2	11	4	6	4	4	1	2	6	6	4	1	1	1	6	6	4	10	4	11	11	4	6	2	1	4	2	6	4	1	1	4	3	6	11	11
9	11	4	4	1	1	1	11	4	1	1	4	1	2	2	4	4	4	4	4	4	1	6	4	1	1	11	1	11	1	4	4	4	1	4	5	6	2	4	4	2	4	1	1	6	1	10	6	6	2
10	2	4	2	4	1	4	4	10	2	1	4	1	2	11	11	4	4	4	1	4	1	2	4	1	1	11	1	2	1	1	4	1	10	4	1	1	2	4	4	2	2	4	4	11	4	3	6	6	2
11	2	1	2	4	11	2	9	1	4	11	4	11	1	2	4	1	4	4	1	4	1	11	11	11	1	6	4	1	1	4	11	1	11	4	5	5	2	4	6	11	2	4	1	1	2	1	6	2	2
12	1	4	10	4	11	11	1	4	2	2	1	11	1	2	4	4	4	4	1	4	1	9	4	2	1	6	4	3	1	4	4	4	10	4	5	6	10	10	4	1	2	1	1	2	4	3	1	6	2
13	2	4	4	4	1	11	4	1	6	1	2	11	2	2	11	4	6	4	4	11	2	6	6	1	1	1	1	1	6	4	4	1	1	2	1	2	10	1	4	5	4	4	11	6	1	1	2	10	1
14	4	4	4	1	2	11	1	1	11	2	2	2	2	4	4	1	6	11	1	4	2	2	1	1	1	1	1	1	6	4	1	4	1	2	4	2	1	4	1	4	2	1	4	1	4	1	2	6	1
15	2	4	2	1	2	1	4	10	2	11	1	1	1	2	4	11	4	2	4	11	2	2	11	1	11	11	9	3	6	1	1	2	1	2	1	2	1	2	11	4	2	1	4	6	4	1	6	2	2
16	2	4	2	1	2	1	11	11	2	11	4	1	11	2	1	11	6	2	1	1	2	2	1	2	1	1	1	11	6	6	1	2	1	2	4	2	10	1	11	2	6	6	1	6	4	1	6	6	2
17	2	4	1	1	2	1	1	1	6	11	6	1	2	2	4	1	6	1	11	11	2	2	6	2	1	6	1	1	6	4	4	2	11	2	11	11	5	4	11	2	2	4	4	6	4	1	6	6	2
18	2	1	4	4	1	11	4	4	6	11	11	1	2	4	4	4	2	4	1	1	11	6	4	1	1	1	4	3	6	1	3	2	10	2	1	2	2	1	11	1	2	4	1	6	11	11	4	11	2
19	11	11	4	4	1	11	1	4	2	11	1	1	4	2	4	4	2	4	1	4	2	10	1	1	1	6	4	3	6	1	6	11	1	11	11	2	10	4	1	2	4	4	1	6	4	3	11	11	2
20	11	4	4	4	11	2	1	1	2	1	1	1	11	2	4	4	6	4	1	4	2	11	4	1	1	6	1	3	1	4	1	1	10	6	1	2	1	4	5	2	2	1	1	1	4	3	2	11	1
21	2	1	2	4	1	11	1	11	2	2	6	1	4	2	4	11	11	4	1	4	2	2	4	11	1	6	1	4	2	2	4	4	1	4	1	11	1	4	4	2	6	4	1	1	1	1	2	2	2
22	11	4	2	4	1	4	4	11	2	11	10	11	1	1	4	2	2	4	11	4	2	2	4	4	1	6	1	4	2	10	6	4	11	2	4	2	11	1	1	1	1	4	2	6	1	1	1	11	1
23	1	11	1	4	1	1	4	2	6	11	4	11	2	4	4	4	2	4	4	4	1	6	1	1	1	6	1	3	2	4	1	1	1	2	4	2	2	11	11	1	6	1	11	4	1	1	2	11	2
24	1	4	11	11	1	1	4	2	6	1	4	1	2	4	1	4	6	4	4	1	2	2	11	1	1	4	6	1	2	6	1	2	1	2	1	2	2	4	14	2	6	1	6	11	1	3	2	2	2
25	1	4	11	1	4	11	1	2	1	1	4	1	2	2	4	11	11	4	1	1	2	2	1	1	1	6	1	1	1	1	1	2	10	1	4	2	2	4	14	2	6	1	6	1	4	1	5	2	2
Dung 1	1	2	4	2	2	3	1	3	1	1	0	4	1	3	1	0	3	3	2	4	4	3	2	4	1	3	5	0	0	0	1	2	1	2	2	8	0	1	1	2	3	2	1	4	3	1	1	0	0
Dung 2	5	3	4	3	1	5	14	2	0	2	1	6	11	6	1	2	4	2	4	10	12	3	5	2	0	0	1	2	5	3	4	3	3	2	4	1	4	2	6	3	5	3	2	6	1	4	2	2	0
Plain:	South		Replicate:	D	Treatment a/b/c/control:			b		High Grass:		Yes
	Point
#	1	2	3	4	5	6	7	8	9	10	11	12	13	14	15	16	17	18	19	20	21	22	23	24	25	26	27	28	29	30	31	32	33	34	35	36	37	38	39	40	41	42	43	44	45	46	47	48	49
1	11	11	2	4	4	2	10	4	2	1	2	6	2	2	1	1	4	1	1	1	2	4	1	1	6	6	1	1	1	2	6	1	1	2	4	1	4	1	2	1	6	6	1	1	1	1	1	1	11
2	2	11	11	6	6	2	2	4	1	1	1	6	11	1	1	4	6	1	11	1	2	1	1	1	6	6	4	10	1	1	6	1	11	2	1	2	11	1	6	2	1	6	4	1	1	4	4	1	4
3	2	4	1	4	4	11	10	4	2	1	10	6	2	1	1	4	6	1	4	1	1	1	10	1	1	6	4	1	1	1	1	1	1	2	4	2	4	11	2	10	1	6	4	2	11	1	4	1	11
4	2	6	11	4	4	2	10	1	2	1	6	6	6	4	1	4	1	1	4	1	4	6	4	5	1	4	1	1	1	1	6	1	4	2	4	2	11	1	6	1	1	1	1	1	4	1	4	1	4
5	2	1	2	6	4	2	2	1	2	1	2	10	6	1	1	6	1	1	4	2	4	1	11	1	1	1	1	1	2	1	6	1	1	11	4	1	11	10	2	1	1	6	11	6	2	1	10	1	4
6	2	2	1	1	6	2	11	1	1	1	11	10	2	1	1	6	1	1	1	2	2	1	11	1	1	11	1	1	2	1	1	1	1	11	1	1	11	1	1	2	1	6	2	2	4	1	4	1	6
7	2	6	1	4	6	1	2	1	1	1	9	1	1	1	1	4	4	4	4	10	1	6	4	11	1	4	4	1	1	1	4	6	1	2	4	2	11	1	1	1	4	6	6	2	2	4	4	1	6
8	2	6	2	4	6	11	10	4	1	1	10	1	6	1	1	4	2	1	1	10	2	4	10	1	1	6	1	1	1	1	1	1	4	2	1	11	4	4	6	1	1	6	4	2	2	1	4	1	4
9	2	6	2	4	6	2	10	4	1	1	1	1	6	1	1	4	2	1	11	1	2	10	10	1	1	6	10	1	2	2	6	1	1	2	4	2	4	4	2	1	11	6	2	1	4	1	4	1	1
10	1	11	2	4	4	11	10	1	6	1	10	6	6	2	1	4	4	1	4	1	2	1	1	4	6	4	1	1	2	2	6	1	11	2	1	2	1	1	6	2	6	4	2	2	1	1	1	1	11
11	1	11	2	6	6	2	2	11	6	1	1	6	6	2	1	4	1	1	4	6	10	4	1	14	1	1	1	1	2	2	6	1	4	2	4	2	11	11	6	11	6	6	2	1	1	4	1	1	1
12	1	6	2	4	6	2	2	4	11	1	1	1	6	4	1	2	4	1	4	6	1	4	1	1	1	1	4	4	2	2	6	1	4	2	11	1	4	4	11	1	6	6	2	1	4	4	4	4	1
13	1	11	1	4	6	2	2	4	1	10	1	1	6	2	1	4	4	1	4	10	2	4	10	1	1	1	1	1	2	2	1	6	10	2	1	1	4	4	6	2	6	1	6	1	4	1	4	4	10
14	1	2	1	1	6	2	2	4	1	1	1	10	6	1	1	4	4	1	4	1	10	1	4	1	6	1	1	2	1	2	4	6	1	2	4	11	4	1	2	1	1	6	2	1	4	1	4	4	6
15	2	2	1	2	6	2	11	4	2	6	1	2	2	4	1	6	1	1	11	1	10	6	11	1	6	1	1	2	2	22	4	6	1	1	1	2	4	4	2	1	1	4	2	1	2	4	4	4	6
16	1	2	1	10	2	2	11	1	2	1	2	2	2	2	6	4	1	11	4	1	11	6	1	1	6	10	1	2	2	2	4	6	11	1	4	11	4	1	11	11	1	6	2	11	1	4	1	4	6
17	2	2	1	10	2	1	2	1	1	2	1	10	2	2	6	4	1	1	4	10	2	4	1	6	1	4	1	2	2	2	1	6	1	1	4	2	6	10	6	11	6	6	2	1	1	4	1	1	6
18	6	4	2	4	2	2	2	1	1	1	1	6	2	1	6	4	4	1	4	1	10	4	4	6	1	6	1	10	1	1	1	6	1	1	1	2	4	4	6	2	6	6	11	1	1	4	4	1	4
19	2	11	2	4	2	2	2	4	2	1	1	6	1	4	6	6	11	1	4	1	10	4	1	1	1	11	1	1	2	1	6	11	1	2	1	11	4	4	6	2	6	6	1	1	4	1	10	1	1
20	2	4	4	4	4	2	1	4	2	1	1	6	6	4	1	4	11	1	4	1	1	1	10	1	1	4	1	1	2	1	6	11	4	11	4	4	4	1	6	1	6	6	4	1	1	11	4	1	11
21	2	4	11	11	4	2	1	11	1	1	2	1	6	1	6	4	11	1	4	1	1	1	1	1	1	4	1	1	2	1	6	1	4	1	1	4	4	1	6	1	10	6	4	1	1	1	1	1	11
22	2	4	2	1	1	2	2	1	1	1	2	6	2	1	6	4	4	1	11	1	1	10	10	1	1	1	1	1	2	2	1	1	1	2	1	4	4	11	2	1	6	6	2	1	1	1	1	1	4
23	1	4	2	4	1	2	2	1	6	1	2	6	2	4	6	11	6	10	10	10	2	4	1	1	1	1	1	1	1	1	6	1	1	2	11	6	4	11	2	2	10	6	6	10	1	11	1	4	4
24	4	1	2	1	6	1	2	1	6	2	2	2	2	2	6	2	2	1	4	11	2	6	1	1	1	1	6	1	1	2	6	10	1	2	1	2	11	11	2	1	1	6	11	1	4	1	4	1	6
25	1	4	1	2	2	2	2	1	2	10	2	10	2	1	1	4	11	1	4	4	1	4	1	6	6	1	6	1	2	2	6	4	1	2	1	11	1	1	2	1	4	6	1	2	1	1	1	1	6
Dung 1	0	2	1	1	10	0	0	0	1	2	0	1	2	1	0	0	0	1	3	0	6	4	0	0	1	0	5	2	0	1	2	1	1	2	3	2	1	1	3	2	0	1	1	2	1	2	2	1	2
Dung 2	1	3	2	3	4	2	2	0	0	1	2	0	3	0	0	1	1	0	1	6	5	3	1	3	0	2	2	1	5	0	1	2	4	3	4	5	2	2	3	11	1	2	3	3	1	0	0	1	1
Plain:	South		Replicate:	D	Treatment a/b/c/control:			c		High Grass:		Yes
	Point
#	1	2	3	4	5	6	7	8	9	10	11	12	13	14	15	16	17	18	19	20	21	22	23	24	25	26	27	28	29	30	31	32	33	34	35	36	37	38	39	40	41	42	43	44	45	46	47	48	49
1	11	11	4	1	2	2	2	6	6	4	4	4	1	10	11	1	10	4	1	1	2	10	1	2	1	1	4	6	2	4	11	4	2	6	4	2	9	4	2	2	1	4	11	4	1	1	6	1	2
2	11	4	4	1	2	11	2	6	2	10	11	4	1	1	2	1	11	4	1	11	2	1	1	2	1	2	4	6	11	4	4	4	2	6	4	2	2	6	1	2	4	4	1	4	2	4	6	1	1
3	1	4	4	1	2	11	10	2	1	1	1	4	1	10	2	1	11	1	1	2	4	4	1	4	2	1	2	6	2	1	4	2	11	6	4	2	2	1	1	2	4	4	1	1	2	4	6	1	2
4	1	4	4	1	5	11	2	2	1	1	2	4	2	4	4	1	4	4	11	2	4	4	10	1	2	4	2	1	4	11	4	2	4	1	4	11	2	4	2	2	1	2	1	2	1	1	6	1	2
5	11	11	4	4	5	4	2	2	1	1	4	14	6	10	10	6	4	10	4	5	11	4	10	1	2	1	11	2	4	4	1	2	11	6	11	11	9	4	2	1	1	1	1	4	1	1	6	1	2
6	11	1	1	4	11	11	1	11	1	11	2	6	1	4	2	11	4	10	4	2	11	4	1	4	1	1	11	2	11	4	11	1	1	6	4	2	11	4	2	1	2	6	1	1	1	1	11	1	9
7	1	4	1	1	5	2	2	11	10	6	2	1	1	4	1	1	11	1	11	2	2	4	10	4	1	1	1	11	1	4	11	4	1	6	1	2	2	4	1	2	1	6	11	4	1	1	4	10	2
8	1	11	11	11	11	2	1	11	10	4	1	4	1	1	2	1	11	1	6	1	11	4	1	11	1	2	4	9	1	4	11	11	4	6	4	11	2	1	1	2	1	1	1	11	1	4	6	1	4
9	11	4	1	1	11	11	1	11	10	10	1	4	4	4	2	1	11	4	11	4	1	4	1	5	2	1	11	9	1	4	11	11	2	6	4	2	2	1	1	2	4	4	10	4	2	1	6	11	1
10	1	11	1	1	14	11	2	11	1	10	4	4	10	4	2	1	10	4	4	10	4	1	1	4	1	2	1	9	1	1	11	1	11	4	4	1	9	11	2	2	1	2	2	1	4	4	6	1	10
11	11	1	4	1	14	9	2	1	1	4	4	1	1	1	4	1	4	4	1	11	11	1	1	4	2	1	11	11	4	1	1	1	11	4	4	2	11	11	2	10	4	4	1	4	4	1	4	1	1
12	4	4	4	1	11	2	11	4	1	11	10	4	4	4	2	1	10	4	4	1	2	11	1	4	1	1	11	11	2	4	1	2	11	4	1	2	9	1	2	2	4	4	1	4	1	1	6	1	1
13	11	4	4	1	4	11	1	4	1	4	4	11	1	1	2	2	11	4	11	4	2	10	1	4	11	2	4	9	2	1	11	2	4	11	11	2	2	4	1	4	4	1	2	1	1	1	11	11	4
14	11	10	1	1	4	9	2	4	1	11	2	1	11	10	2	10	11	4	1	11	11	4	1	1	1	1	1	9	1	4	11	2	4	4	4	2	2	4	1	1	4	11	1	1	1	4	4	1	4
15	4	4	4	4	11	9	2	1	1	1	4	1	1	2	2	4	11	4	4	4	4	4	1	4	2	1	4	1	1	11	1	2	1	11	11	2	11	11	1	2	1	6	2	2	10	4	11	1	4
16	4	4	4	1	11	10	1	11	1	1	4	6	2	6	4	2	11	4	1	1	2	11	4	4	2	11	4	1	1	4	4	11	1	4	1	2	11	11	1	1	1	6	2	11	1	1	4	1	6
17	11	4	4	1	11	9	1	4	1	1	1	1	4	10	4	4	2	2	4	11	11	10	11	11	1	1	4	11	11	1	4	2	1	4	1	2	4	4	2	1	4	6	1	1	1	1	4	1	6
18	4	11	4	1	4	11	1	4	1	1	1	4	1	1	10	6	2	1	6	11	1	11	1	11	1	1	1	2	11	1	11	2	4	4	4	2	4	4	2	1	11	4	1	1	1	1	6	1	10
19	1	4	4	1	1	11	1	11	1	11	4	4	4	4	10	4	10	1	6	1	1	4	2	11	1	11	5	6	1	1	11	2	4	4	4	2	9	4	2	1	11	4	1	3	2	1	6	1	11
20	1	4	4	1	5	10	1	2	1	5	10	4	1	4	4	4	11	1	1	1	2	1	1	4	11	1	1	1	4	4	1	2	4	11	11	2	4	4	2	10	4	4	1	1	4	4	6	1	1
21	11	11	4	1	5	10	1	2	2	4	10	4	2	6	4	1	10	11	4	1	1	11	11	11	2	1	2	6	4	1	4	2	1	11	1	2	4	4	2	1	4	4	2	3	4	1	6	1	1
22	11	10	4	1	2	9	1	2	1	10	1	4	2	11	4	1	10	11	6	11	11	2	11	4	2	1	11	6	11	1	1	1	4	1	4	2	4	2	2	10	4	1	1	11	4	1	4	1	10
23	4	4	4	4	11	11	2	11	1	10	1	4	1	4	4	1	10	4	6	11	11	11	1	4	1	11	6	1	11	4	5	2	2	4	10	2	11	11	2	1	2	4	2	1	1	11	6	1	10
24	11	4	4	1	2	11	1	11	1	11	1	4	1	6	2	1	10	4	6	11	4	11	1	11	2	11	4	6	4	1	5	2	4	4	4	2	11	4	11	2	4	6	1	11	10	1	4	1	1
25	11	4	4	1	2	11	2	11	1	4	1	4	1	10	1	1	4	1	1	10	10	11	4	1	1	2	4	11	11	4	1	11	4	4	1	2	11	4	2	1	2	1	2	11	11	4	4	1	1
Dung 1	1	6	2	0	2	0	1	0	0	1	2	1	5	2	1	1	0	2	2	2	4	1	0	0	0	3	1	4	3	2	0	0	1	0	10	13	6	9	10	4	2	2	9	8	5	3	3	0	0
Dung 2	1	2	3	1	8	0	3	1	1	1	3	1	3	3	3	0	0	2	9	3	6	2	1	2	0	3	2	5	13	4	1	1	3	1	5	8	7	3	4	3	2	4	8	7	6	4	0	2	1
Plain:	South		Replicate:	D	Treatment a/b/c/control:			control		High Grass:		Yes
	Point
#	1	2	3	4	5	6	7	8	9	10	11	12	13	14	15	16	17	18	19	20	21	22	23	24	25	26	27	28	29	30	31	32	33	34	35	36	37	38	39	40	41	42	43	44	45	46	47	48	49
1	11	11	11	2	12	2	2	12	2	12	11	11	2	11	2	4	4	11	11	11	2	11	2	11	2	2	11	2	2	1	10	2	1	11	6	1	12	12	11	11	11	2	12	1	10	9	11	1	1
2	11	11	1	1	12	2	11	12	2	12	11	11	2	1	11	2	4	11	2	1	12	2	2	11	11	11	11	2	2	1	1	2	12	11	11	11	12	12	11	11	11	11	12	2	12	10	1	1	2
3	11	2	2	1	1	2	1	12	11	2	11	1	11	1	1	2	4	1	2	1	12	2	2	2	11	2	1	11	12	1	1	2	12	1	1	1	2	12	1	11	11	11	2	1	12	11	1	2	1
4	11	2	11	1	11	2	1	12	11	11	11	11	11	11	1	11	4	1	1	1	12	2	11	2	2	11	11	2	2	11	1	2	1	1	6	1	12	12	1	12	11	2	11	11	12	1	2	1	1
5	2	2	11	6	2	2	1	12	11	11	11	1	11	11	11	11	1	11	11	6	12	2	11	12	2	11	11	1	12	1	11	11	1	1	2	1	2	12	1	12	11	2	11	2	1	1	6	11	2
6	11	2	2	6	11	2	1	12	2	11	6	1	11	2	11	11	1	1	1	1	12	2	11	12	2	11	2	1	2	1	11	1	1	11	2	1	12	12	1	12	11	2	11	1	1	9	9	11	11
7	11	6	11	1	9	2	2	2	2	2	11	11	11	11	4	11	10	1	1	1	12	2	2	12	11	1	2	1	2	6	1	11	4	1	6	1	12	12	1	12	2	11	11	11	12	10	9	1	1
8	6	6	1	11	2	2	11	2	11	2	11	11	11	2	1	11	1	11	1	1	12	12	2	11	11	11	2	11	2	1	10	11	4	10	6	1	2	1	1	12	2	2	11	11	12	10	1	1	1
9	6	6	1	11	12	2	1	12	2	12	1	1	2	1	11	11	1	11	11	1	12	12	2	11	11	11	2	6	11	1	1	2	4	11	6	1	2	2	11	11	2	11	11	1	12	10	1	1	2
10	6	6	1	2	11	2	1	12	11	12	11	1	2	11	2	11	11	11	1	1	12	11	2	2	6	11	11	6	4	2	1	2	4	9	2	11	12	1	11	11	11	2	12	6	2	9	9	2	2
11	6	6	2	6	2	2	11	12	11	12	2	1	1	2	11	11	1	11	1	11	12	11	2	2	6	12	1	6	4	2	1	10	1	9	6	1	12	1	1	11	11	11	11	1	2	11	1	9	2
12	4	6	2	6	2	2	1	11	11	11	12	1	1	11	1	11	1	1	1	11	12	12	2	11	6	2	2	6	2	11	1	4	1	11	6	6	2	1	2	11	2	11	11	1	1	1	1	1	2
13	11	11	2	6	1	2	10	11	11	2	12	11	11	1	11	4	11	6	1	1	12	12	11	11	11	11	2	11	11	1	1	1	4	1	2	11	2	1	2	11	2	2	10	1	11	10	1	1	11
14	4	6	11	6	1	2	11	2	2	2	11	2	11	11	4	4	4	6	1	1	12	2	2	12	11	11	2	11	2	6	11	1	4	1	2	1	12	11	2	2	2	2	11	1	10	10	11	2	11
15	11	6	11	1	1	2	11	2	2	11	11	1	1	2	1	11	1	1	1	1	12	2	11	12	6	11	2	11	2	6	1	10	1	1	1	1	2	12	1	11	11	11	11	1	2	10	9	10	1
16	11	1	1	2	2	2	11	2	2	11	11	1	11	2	2	11	1	1	11	1	12	2	11	11	6	11	2	11	2	2	11	10	1	1	6	1	2	1	1	2	2	11	1	1	10	10	11	1	4
17	4	11	2	2	1	2	1	2	2	2	6	11	11	1	2	11	1	6	1	1	12	2	11	2	11	11	2	12	6	1	1	11	4	1	6	1	12	11	2	2	2	2	1	11	1	10	1	1	1
18	4	6	2	6	11	2	11	11	11	2	12	11	4	2	1	11	11	2	11	1	12	2	11	2	11	11	2	11	2	1	10	11	4	1	11	1	2	2	2	2	2	2	11	6	1	10	6	2	11
19	4	6	2	6	2	2	1	11	2	2	12	11	1	1	1	11	4	2	1	1	12	12	2	2	11	12	2	11	10	1	1	10	11	11	6	1	2	2	2	11	2	11	11	1	11	10	1	11	2
20	11	6	2	1	12	2	1	11	2	12	12	1	2	1	1	11	4	1	1	1	12	12	2	11	6	2	11	1	2	4	1	1	1	11	11	11	12	12	11	11	11	11	6	1	6	11	1	2	2
21	11	11	2	1	1	2	11	11	2	12	11	11	2	2	4	4	4	1	1	1	12	2	12	11	11	2	11	11	2	11	1	1	1	11	6	1	12	12	1	11	11	11	6	1	11	1	1	2	11
22	11	11	11	11	2	2	1	11	2	2	2	1	2	1	4	4	11	1	2	1	12	12	12	2	11	12	2	11	4	2	1	1	11	9	6	1	2	11	1	1	2	11	6	6	6	1	9	11	11
23	11	11	11	1	2	2	1	11	11	2	2	1	1	11	11	11	1	2	1	1	11	2	11	2	11	12	2	11	2	11	1	1	11	1	6	1	2	2	1	11	2	2	2	11	1	1	9	11	6
24	11	1	2	1	1	2	11	11	2	2	6	1	11	11	2	11	1	11	1	1	12	2	11	2	2	11	2	11	2	11	1	4	1	1	11	1	2	11	1	11	2	11	2	11	1	1	1	11	6
25	11	11	2	1	1	2	6	11	2	11	6	1	11	1	2	11	2	6	1	1	1	2	11	12	2	11	11	1	11	1	1	10	4	1	11	1	2	1	1	11	2	11	6	1	10	10	6	10	4
Dung 1	0	0	1	1	0	0	1	2	0	1	0	0	0	1	1	1	2	2	0	2	0	1	1	1	0	1	0	1	0	0	4	2	3	2	1	1	0	1	0	0	0	0	1	1	0	1	2	0	0
Dung 2	0	1	0	1	0	0	0	5	0	9	0	0	0	0	1	0	0	4	0	0	0	0	0	0	0	0	0	0	0	0	2	0	1	5	1	1	1	1	0	0	0	0	0	0	0	1	1	1	0
[truncated: 15 more columns]

## Sheet: Replicate E
Plain:	Wendys Walk		Replicate:	E	Treatment a/b/c/control:			a		High Grass:		Yes
	Point
#	1	2	3	4	5	6	7	8	9	10	11	12	13	14	15	16	17	18	19	20	21	22	23	24	25	26	27	28	29	30	31	32	33	34	35	36	37	38	39	40	41	42	43	44	45	46	47	48	49
1	11	2	11	11	2	2	2	2	2	11	2	11	11	1	1	2	2	2	11	11	2	2	11	1	11	11	11	2	2	11	2	2	2	2	4	11	11	11	11	2	11	2	2	11	11	11	1	2	6
2	11	2	6	10	11	11	2	2	11	2	11	1	1	1	2	11	2	11	2	2	6	11	11	1	6	11	11	2	2	11	2	2	2	11	2	11	6	2	2	11	2	11	11	1	2	11	1	2	11
3	11	2	11	1	11	11	1	11	2	2	11	1	2	11	2	2	11	2	11	2	6	11	11	11	2	11	2	2	2	11	6	11	2	2	2	2	6	11	1	11	11	11	1	2	6	2	2	11	2
4	1	11	11	2	2	6	11	11	2	11	11	11	2	2	11	2	11	11	2	2	2	2	11	4	6	2	2	2	2	2	2	2	11	2	1	11	11	2	1	11	1	2	11	1	6	2	11	2	2
5	11	2	10	11	2	10	2	2	2	2	11	2	2	11	11	2	11	11	2	11	2	11	11	4	1	11	6	2	2	2	11	2	2	11	1	1	1	2	1	11	11	11	1	11	11	2	2	2	6
6	2	11	2	11	2	6	11	11	11	2	6	2	11	6	11	11	2	11	11	11	2	6	2	11	11	11	1	2	6	11	2	11	11	2	1	1	2	2	1	1	11	1	6	11	11	2	2	2	11
7	11	11	11	11	11	10	2	11	11	11	11	2	11	11	2	2	6	11	2	2	11	11	2	11	2	11	2	11	2	1	11	2	2	11	2	2	11	11	10	2	1	2	11	1	1	11	2	2	11
8	2	11	2	10	2	10	1	11	2	2	11	11	2	11	11	2	2	2	2	2	11	2	11	11	2	2	2	11	1	11	2	11	11	2	1	11	2	11	11	11	11	11	4	1	2	11	2	2	2
9	11	2	2	2	11	2	1	2	2	11	10	6	13	11	11	11	2	11	11	11	11	11	11	11	11	11	2	2	1	11	6	1	2	11	11	2	11	2	1	2	11	2	11	11	2	2	1	2	2
10	10	11	2	1	2	2	11	11	2	2	2	11	13	11	2	11	2	2	2	2	6	2	2	4	2	2	2	2	2	11	2	2	2	11	4	2	1	11	2	11	11	11	6	2	11	1	1	2	11
11	1	2	11	2	11	11	11	11	11	11	11	11	2	2	11	2	11	2	2	11	6	11	2	1	2	2	1	2	2	2	11	1	1	1	2	2	4	11	1	11	11	2	11	6	11	1	11	11	6
12	11	11	10	11	11	2	11	2	2	2	6	2	2	6	10	2	6	2	2	2	11	11	11	2	11	2	1	6	11	11	11	1	2	11	1	2	11	2	2	1	11	2	2	6	6	1	2	11	11
13	11	2	11	11	11	10	11	2	2	11	6	11	11	2	11	1	6	11	2	11	2	11	2	1	11	2	2	2	2	1	2	2	1	2	1	2	4	11	1	2	2	11	2	2	2	2	2	2	11
14	2	11	2	11	11	11	11	2	11	11	1	11	13	2	11	11	6	2	11	11	2	2	2	2	11	2	11	2	1	1	11	2	11	2	1	1	11	2	11	11	11	11	1	11	6	1	11	2	2
15	1	11	2	1	2	11	11	11	2	11	2	2	11	11	6	11	2	6	11	2	2	6	2	2	11	2	1	2	11	1	2	2	1	2	1	1	2	11	2	2	11	11	1	11	2	11	2	11	2
16	2	1	11	11	11	2	2	11	11	2	6	11	11	11	2	11	2	2	2	2	11	1	11	2	2	2	11	2	2	1	2	2	1	1	1	1	1	11	2	11	11	2	2	2	6	2	2	2	11
17	2	11	2	1	2	11	11	2	11	2	6	1	2	2	6	11	1	2	2	6	11	6	11	4	2	11	6	1	2	1	11	2	1	1	1	11	1	11	1	11	11	2	1	1	1	2	1	2	2
18	11	2	11	11	12	2	11	11	11	2	6	2	11	2	11	2	11	6	2	11	11	11	11	11	2	11	11	2	2	4	11	11	11	11	1	2	1	11	6	11	11	2	1	10	2	2	1	2	2
19	11	2	4	11	11	2	10	11	2	11	11	11	11	11	2	2	11	11	2	6	11	11	2	2	11	11	6	11	2	2	2	11	11	10	2	2	11	2	6	11	11	1	2	1	11	1	2	11	11
20	1	11	11	11	2	11	2	2	2	6	11	2	13	11	2	11	11	11	11	11	11	2	11	2	1	2	6	11	1	2	2	2	11	11	2	1	6	2	1	1	11	11	2	11	2	2	2	11	11
21	11	2	10	11	11	11	2	11	11	11	6	11	13	11	10	11	2	2	2	2	11	2	11	11	11	11	11	11	11	11	11	2	1	2	11	1	4	11	6	2	2	1	11	6	2	11	2	11	2
22	2	1	6	11	2	11	10	10	2	11	6	11	2	11	11	11	2	11	11	2	11	2	2	2	11	11	2	2	2	2	1	1	1	11	1	2	6	11	2	2	11	11	1	1	2	11	11	11	2
23	2	11	6	2	2	11	2	11	2	2	2	2	2	2	6	1	6	11	2	11	11	2	2	11	2	11	2	2	2	11	11	11	1	1	11	11	11	2	6	2	11	2	11	1	6	11	2	2	1
24	11	1	6	1	10	11	2	11	11	11	2	11	11	11	11	11	2	2	2	2	11	1	11	11	2	11	1	2	11	2	11	11	11	2	1	2	4	2	6	11	11	1	2	2	2	1	2	2	2
25	11	11	11	1	11	11	11	11	11	1	2	11	13	11	2	6	2	11	11	2	11	2	11	4	2	6	11	2	2	2	2	1	11	11	1	2	1	11	2	11	11	2	2	11	6	11	1	2	2
Dung 1	1	0	1	0	1	0	1	0	1	1	1	2	2	0	2	1	0	1	3	0	3	2	3	4	0	4	1	0	5	0	3	1	1	2	0	3	2	18	1	0	0	0	0	1	2	0	0	0	0
Dung 2	9	5	3	2	1	1	5	2	2	9	4	7	7	8	4	5	5	7	8	12	8	12	13	5	6	22	5	3	5	15	7	4	3	5	18	14	3	12	10	3	7	0	4	9	8	8	4	0	3
Plain:	Wendys Walk		Replicate:	E	Treatment a/b/c/control:			b		High Grass:		Yes
	Point
#	1	2	3	4	5	6	7	8	9	10	11	12	13	14	15	16	17	18	19	20	21	22	23	24	25	26	27	28	29	30	31	32	33	34	35	36	37	38	39	40	41	42	43	44	45	46	47	48	49
1	11	11	11	2	2	2	1	1	2	11	2	2	11	1	4	4	11	2	6	2	2	4	2	11	1	2	2	1	6	2	4	1	2	2	2	11	2	2	1	2	11	11	2	2	1	11	1	11	11
2	2	6	1	11	1	6	1	2	11	11	1	11	11	11	1	2	11	2	6	2	2	2	2	11	11	2	11	1	6	2	4	2	2	1	2	2	2	2	2	2	11	11	11	2	11	2	2	11	2
3	2	6	1	11	1	11	1	11	2	11	1	11	2	4	1	11	1	6	2	11	2	2	2	2	2	11	6	11	11	2	1	11	2	2	11	2	1	11	2	2	6	2	11	1	11	6	2	11	1
4	2	6	11	1	11	11	1	11	2	11	1	2	1	6	1	2	11	2	2	2	1	2	11	2	2	11	2	6	6	11	4	2	2	1	11	1	6	11	2	2	11	11	11	1	2	10	2	2	2
5	2	11	2	2	1	2	2	2	11	11	2	11	11	11	2	1	1	6	2	2	1	6	2	2	2	2	11	2	4	2	1	11	2	1	1	1	1	2	2	2	2	2	2	4	2	6	2	2	2
6	11	2	2	11	1	1	1	2	11	11	2	2	11	11	1	1	1	6	2	2	1	11	2	2	11	2	2	11	6	1	1	1	1	1	1	1	1	2	2	2	2	11	1	1	2	2	2	2	1
7	2	2	11	11	2	2	1	11	11	11	1	2	2	2	1	1	6	11	2	2	2	2	2	2	2	2	2	11	11	2	4	1	2	1	2	1	1	11	11	6	2	11	11	1	1	11	2	2	11
8	11	6	11	11	1	2	1	11	2	4	2	11	2	4	1	1	1	2	11	2	2	2	2	2	2	11	2	1	2	1	11	2	2	1	2	11	2	2	11	6	2	11	11	1	11	1	11	2	2
9	2	11	1	1	2	2	1	11	11	11	1	11	2	1	1	2	4	2	11	11	2	4	2	11	2	11	11	4	2	1	4	2	2	2	2	1	2	2	11	11	1	2	2	4	2	4	2	2	2
10	2	6	11	11	2	2	1	1	2	2	1	2	2	11	1	11	2	2	2	2	2	4	2	1	11	11	11	1	6	1	4	2	2	1	2	2	2	11	11	11	6	2	2	11	6	4	1	2	4
11	11	6	11	11	2	2	1	1	11	11	1	2	11	1	1	2	4	6	2	11	2	4	2	1	11	2	2	1	11	2	4	11	2	2	11	2	11	11	2	11	6	2	11	1	6	2	2	11	11
12	2	11	2	11	2	2	1	11	2	2	2	2	2	1	11	1	4	11	2	11	2	4	2	1	2	2	2	1	6	2	4	2	11	2	11	2	11	2	2	11	11	11	11	1	11	6	11	2	2
13	2	6	11	2	11	2	1	11	2	11	1	11	10	6	2	1	2	6	11	2	2	4	2	2	2	11	2	2	11	11	4	1	1	1	11	10	2	2	2	6	11	11	11	1	2	6	11	2	2
14	11	2	2	2	2	1	1	11	11	11	4	11	2	6	2	1	2	6	2	11	11	6	2	2	2	2	11	4	2	2	11	11	1	1	2	2	11	6	11	6	6	11	2	2	1	2	2	2	11
15	2	2	1	11	2	2	1	2	11	11	11	11	11	4	1	1	1	6	2	2	2	6	2	2	2	2	2	2	6	1	6	11	1	1	2	1	2	2	6	11	6	11	11	2	2	6	2	2	11
16	2	2	11	1	2	1	1	11	1	11	11	11	11	6	11	11	11	6	2	2	2	6	11	2	1	2	2	2	1	1	4	1	2	1	11	2	1	11	2	2	6	1	11	1	2	6	2	2	2
17	2	2	2	1	11	1	2	4	2	2	6	2	2	11	2	6	2	2	2	11	2	4	2	11	2	2	2	1	2	2	4	1	1	4	11	1	2	10	2	11	6	6	11	1	2	11	2	11	10
18	2	11	11	11	2	1	4	4	11	2	1	2	11	4	6	11	2	6	11	2	2	6	2	1	1	11	2	2	11	2	11	2	1	1	11	2	2	11	11	11	11	2	11	1	11	11	11	2	2
19	11	11	11	11	11	1	10	4	11	1	1	2	11	11	1	1	2	11	11	2	2	11	1	11	11	1	2	4	11	2	1	2	1	2	2	2	11	11	11	11	11	2	1	2	1	2	2	11	11
20	2	2	11	11	11	2	11	4	2	11	1	2	11	11	4	2	11	2	2	2	2	6	6	1	10	11	11	2	6	2	10	2	2	1	2	2	1	2	2	2	4	11	2	1	2	5	2	11	1
21	2	2	11	2	11	2	1	4	11	1	11	11	11	2	1	11	11	11	2	2	1	6	2	11	1	1	11	1	6	2	4	2	2	1	11	2	2	11	11	2	6	11	11	12	1	5	2	11	2
22	2	2	11	1	6	2	2	10	11	11	1	2	11	2	1	11	2	11	11	2	11	11	2	1	11	11	2	4	1	2	1	1	2	1	2	2	2	11	11	2	11	11	11	2	11	6	11	11	2
23	2	11	2	11	2	1	2	2	2	2	1	11	11	11	6	6	11	6	1	2	2	11	2	11	11	11	2	4	4	2	4	1	2	11	6	2	2	11	2	2	11	2	11	1	1	11	2	1	11
24	2	2	6	11	2	1	10	11	11	2	2	2	11	4	11	11	11	11	11	2	2	11	10	2	11	2	2	4	6	11	4	11	2	1	2	2	2	2	2	1	11	6	11	2	1	6	2	2	2
25	11	2	2	1	1	1	11	10	11	4	2	11	11	6	11	11	1	6	2	11	11	11	2	2	2	2	6	6	11	2	1	1	2	1	11	2	11	2	6	2	11	11	2	2	1	6	2	11	2
Dung 1	0	0	0	1	4	0	1	1	3	0	2	2	0	2	2	2	0	2	0	0	0	1	3	1	0	1	15	1	1	1	3	0	3	3	0	0	1	2	1	1	1	1	0	0	2	1	3	1	0
Dung 2	2	1	1	0	0	1	2	4	0	2	1	2	2	0	1	1	0	2	4	4	4	6	2	10	4	1	6	9	16	5	0	3	11	6	13	8	33	13	13	1	2	4	20	5	7	14	12	9	12
Plain:	Wendys Walk		Replicate:	E	Treatment a/b/c/control:			c		High Grass:		Yes
	Point
#	1	2	3	4	5	6	7	8	9	10	11	12	13	14	15	16	17	18	19	20	21	22	23	24	25	26	27	28	29	30	31	32	33	34	35	36	37	38	39	40	41	42	43	44	45	46	47	48	49
1	11	2	2	2	11	11	11	2	6	1	2	1	11	1	11	1	11	1	2	2	2	2	2	1	2	1	1	1	2	1	1	11	6	6	11	11	2	1	11	11	2	1	2	2	1	1	2	11	1
2	1	10	11	2	6	2	2	11	11	1	11	1	2	2	1	1	11	1	11	2	11	1	10	2	1	1	1	11	11	1	2	6	6	10	11	1	2	1	1	2	11	1	2	1	10	1	10	6	2
3	2	11	2	2	11	2	2	2	6	1	2	6	2	2	5	2	2	11	2	1	1	1	1	1	1	1	1	11	6	1	11	6	1	10	11	11	1	1	11	2	11	2	11	1	1	6	1	2	2
4	6	2	11	2	11	2	2	2	6	1	6	1	2	6	1	2	1	6	2	1	2	1	11	2	1	1	1	11	2	2	1	6	11	10	2	1	1	1	2	2	11	1	1	1	1	6	1	2	2
5	6	2	1	2	1	11	2	2	6	1	1	1	1	2	2	2	2	6	2	11	11	2	11	1	1	1	1	1	1	11	2	11	6	1	11	1	1	1	11	6	2	1	1	1	1	6	1	2	2
6	11	2	11	2	11	2	1	11	6	2	1	1	2	2	2	11	2	6	11	11	2	11	11	2	1	1	1	2	2	1	11	1	11	2	11	1	2	1	2	11	11	1	2	11	1	6	1	2	2
7	6	11	2	2	1	11	11	2	6	1	2	1	11	2	2	2	11	6	11	11	2	2	10	2	2	1	2	2	1	2	1	11	2	2	6	1	1	1	11	11	2	1	1	11	1	6	11	10	2
8	2	11	2	2	1	1	2	11	6	2	11	1	1	6	2	11	2	2	6	1	11	1	11	2	1	1	1	2	6	2	1	11	11	2	6	2	1	1	2	11	2	11	2	2	1	6	2	11	1
9	6	11	1	11	11	2	2	1	2	1	11	1	11	11	11	11	2	11	1	11	11	11	2	1	11	1	1	6	11	1	2	6	2	1	2	11	1	10	2	11	2	2	1	1	2	1	11	2	1
10	6	2	11	11	11	1	2	11	2	1	2	2	1	1	6	2	2	1	11	2	2	11	2	2	1	1	1	6	2	1	2	11	11	2	11	1	6	2	11	2	10	1	2	2	1	1	2	2	2
11	1	2	11	11	1	11	2	2	1	1	11	2	2	11	6	1	1	11	2	2	2	1	2	2	1	2	1	11	1	2	1	1	6	1	2	11	6	2	2	2	1	2	2	1	1	1	1	1	2
12	6	2	11	2	11	2	2	11	2	2	6	1	10	6	2	2	2	2	1	1	11	1	1	1	2	1	1	1	1	11	11	1	2	2	2	11	6	2	2	11	2	1	2	1	1	2	1	4	2
13	6	2	11	2	1	11	2	11	2	1	11	1	10	6	1	1	1	2	2	2	2	11	11	2	1	1	1	11	2	1	1	11	2	2	2	11	1	1	6	2	11	2	1	11	1	6	2	6	11
14	11	2	1	11	1	1	1	11	1	2	2	1	11	11	2	2	2	6	1	11	11	11	11	11	1	1	11	2	10	2	1	11	11	6	1	2	1	1	2	2	1	2	1	1	2	6	1	6	2
15	6	1	1	2	1	2	2	11	6	2	2	1	11	2	2	1	2	2	11	11	2	11	11	2	1	1	1	1	2	2	11	11	2	11	1	2	2	1	11	2	1	1	11	1	1	11	1	2	2
16	2	2	2	2	11	2	2	2	6	6	2	1	2	6	11	2	2	2	1	2	11	1	1	1	1	1	1	10	6	1	2	11	11	2	11	2	11	2	11	1	2	1	2	1	1	2	1	11	11
17	11	11	11	2	1	11	11	11	6	2	2	1	1	6	11	2	11	2	2	2	2	1	11	11	1	1	2	11	6	2	1	11	10	11	11	2	11	2	2	1	2	2	2	11	2	10	1	1	2
18	11	2	11	11	1	2	2	11	2	1	2	1	1	6	1	2	2	2	1	2	11	2	1	2	2	1	1	6	2	6	1	1	6	1	11	2	1	1	2	1	10	2	6	11	10	10	1	1	10
19	11	2	10	2	11	2	11	11	1	1	2	1	2	6	11	1	1	2	1	2	2	2	1	1	1	2	1	2	1	1	2	2	1	1	11	2	2	1	2	11	11	11	2	1	1	2	2	4	11
20	11	11	2	2	11	11	2	11	2	1	11	2	2	11	2	1	6	11	1	1	2	2	2	2	11	1	1	2	2	1	1	1	2	2	11	1	2	1	2	11	2	2	2	11	2	2	6	1	2
21	6	2	11	2	11	1	1	1	6	6	2	1	2	2	1	1	1	11	2	11	2	2	2	2	2	11	2	11	11	2	1	11	1	2	2	1	2	1	10	11	2	1	1	1	2	11	2	1	2
22	6	11	11	11	1	1	2	11	1	2	6	1	11	6	2	1	6	11	1	2	1	6	11	1	1	2	2	2	1	2	1	2	2	6	11	2	2	2	2	11	2	1	1	1	1	2	1	2	1
23	2	2	11	6	1	1	2	11	1	1	11	1	2	6	2	2	2	2	2	2	11	2	11	11	2	1	1	11	11	6	11	11	11	1	2	2	1	2	2	2	11	1	2	1	2	1	1	11	11
24	11	2	1	2	2	11	2	1	11	11	1	2	11	2	2	1	1	11	2	2	2	1	11	2	2	1	2	6	6	2	6	11	11	2	2	2	1	2	1	2	1	2	2	1	2	2	1	4	2
25	6	2	2	2	2	2	2	1	6	6	11	2	1	2	2	2	2	2	6	2	2	1	11	2	1	1	2	1	6	1	2	6	11	1	2	2	1	2	11	6	2	1	1	1	2	2	1	11	2
Dung 1	0	0	0	0	0	1	1	0	2	1	2	1	2	1	2	1	2	1	2	3	3	3	1	1	3	5	6	4	3	1	2	2	2	1	0	5	2	4	0	0	1	2	4	0	3	2	2	1	0
Dung 2	2	3	9	3	3	1	1	1	4	6	2	11	5	5	8	6	15	24	24	8	5	9	11	5	4	9	6	16	7	14	21	9	7	11	8	10	14	9	2	3	3	4	8	11	3	4	2	5	4
Plain:	Wendys Walk		Replicate:	E	Treatment a/b/c/control:			control		High Grass:		Yes
	Point
#	1	2	3	4	5	6	7	8	9	10	11	12	13	14	15	16	17	18	19	20	21	22	23	24	25	26	27	28	29	30	31	32	33	34	35	36	37	38	39	40	41	42	43	44	45	46	47	48	49
1	2	2	2	1	2	1	1	1	11	2	2	1	1	2	2	6	1	2	2	11	1	22	1	1	2	6	2	2	11	2	6	6	2	2	2	2	2	1	1	2	2	2	1	1	11	2	11	1	2
2	2	2	2	1	2	4	2	2	2	2	1	1	1	11	11	2	1	2	1	11	1	11	1	1	2	6	11	2	2	2	11	6	1	2	2	1	1	11	1	11	2	2	2	1	6	1	1	1	2
3	11	2	11	1	1	11	11	2	2	2	1	1	1	1	2	2	10	1	11	1	11	11	1	1	2	2	2	1	2	11	11	1	11	11	1	11	2	1	11	2	2	2	2	4	2	1	2	1	11
4	2	2	2	2	1	1	2	11	1	11	2	2	1	2	2	1	10	1	6	1	11	11	1	1	2	11	2	11	11	11	11	1	1	2	2	11	2	1	1	2	2	2	11	1	2	2	1	11	11
5	2	2	2	1	1	6	2	11	11	11	2	1	1	1	2	2	1	2	2	1	2	11	2	1	2	6	2	2	11	2	11	1	1	1	1	2	10	1	1	2	11	2	2	11	1	1	1	1	11
6	11	2	2	2	1	6	2	1	6	11	2	1	1	1	2	1	1	11	2	1	1	11	1	1	2	2	1	2	11	2	11	6	1	2	1	2	2	11	1	2	11	2	2	1	11	2	11	11	11
7	11	2	2	1	1	1	11	1	10	2	2	1	1	2	2	1	1	1	1	1	1	2	1	11	1	6	1	11	2	2	2	6	11	1	1	11	2	1	1	11	6	1	2	1	2	1	1	11	10
8	11	2	11	6	11	4	11	2	1	2	1	1	1	1	2	11	2	2	1	1	1	2	1	11	11	11	1	1	2	1	6	6	11	11	11	11	2	1	1	2	6	2	11	1	2	1	11	1	11
9	11	11	11	6	2	4	1	2	11	2	11	1	1	1	11	11	11	2	1	1	1	2	11	11	5	1	2	2	1	2	11	1	2	2	2	11	2	11	2	2	11	2	2	11	11	1	11	1	2
10	11	2	2	1	1	1	11	11	1	2	2	1	11	1	1	6	1	2	1	2	1	2	2	2	4	2	11	2	2	2	2	6	11	2	2	2	1	2	1	2	2	2	2	1	2	2	11	2	2
11	2	2	2	1	2	1	2	11	11	2	2	1	1	1	10	6	11	2	11	2	1	2	11	2	4	11	2	2	2	2	1	1	1	2	10	11	1	2	1	11	2	2	2	2	2	1	11	2	2
12	1	11	2	1	2	11	1	1	1	2	11	2	1	1	2	1	2	11	11	1	1	11	11	11	4	11	1	11	2	2	6	6	11	1	10	11	2	1	1	11	2	1	2	2	2	1	2	11	11
13	1	11	1	6	2	2	11	2	1	11	1	11	1	1	2	2	2	1	1	1	2	2	11	1	4	6	1	1	2	11	6	6	2	11	2	11	1	1	1	11	11	2	11	1	11	11	1	11	11
14	1	11	2	1	2	1	2	11	1	11	2	1	1	11	1	1	2	11	1	2	1	1	1	6	6	6	1	1	2	2	11	6	11	2	1	11	2	1	2	2	2	2	2	1	1	1	2	11	1
15	1	2	1	1	11	1	11	11	1	2	11	1	1	1	11	1	1	11	2	1	11	2	6	2	2	6	2	2	1	2	10	6	1	2	1	11	2	2	11	2	2	2	11	1	1	11	1	11	11
16	1	1	2	1	1	1	11	2	2	11	1	11	1	1	2	2	2	1	2	1	1	2	2	1	1	6	11	11	2	1	11	1	1	11	1	2	2	2	11	2	2	2	1	1	6	1	11	2	1
17	2	11	11	1	2	11	1	2	2	11	11	1	1	1	11	1	2	1	11	1	1	2	1	1	1	6	2	1	1	11	11	2	1	11	1	11	2	2	1	11	2	2	2	1	2	11	1	11	11
18	1	11	11	1	2	1	11	11	2	11	11	2	1	1	2	2	2	1	11	2	1	2	2	1	4	11	11	2	1	10	11	2	2	1	11	2	1	11	2	2	11	2	2	1	6	1	2	2	2
19	1	1	2	1	2	11	1	11	2	1	11	11	2	1	2	2	2	1	11	1	1	2	1	11	11	11	1	1	1	1	11	6	11	11	2	11	1	2	2	2	11	2	2	2	2	1	2	2	2
20	11	2	2	1	2	2	11	1	2	2	11	2	2	1	11	11	11	1	11	1	1	2	11	2	4	11	1	2	1	2	11	6	1	2	2	11	11	2	1	11	6	2	2	11	2	1	1	2	2
21	1	2	2	2	11	1	11	2	2	11	11	1	1	10	2	6	6	2	11	1	1	11	11	2	4	6	2	2	11	11	11	1	2	2	1	11	11	1	2	11	11	11	11	2	2	1	1	11	2
22	1	11	2	6	2	11	4	11	10	1	11	1	1	1	2	6	6	11	1	6	1	2	11	1	1	1	2	2	2	1	2	11	2	2	2	11	1	1	6	2	11	2	11	1	1	11	2	2	2
23	2	11	2	11	2	2	11	2	2	1	11	2	11	1	2	6	2	1	1	11	1	2	6	1	1	6	1	1	1	6	2	6	1	2	2	2	1	11	6	2	2	2	1	1	1	11	1	2	2
24	2	1	1	2	1	11	2	2	2	11	2	2	1	1	1	11	2	1	1	2	1	2	11	2	4	6	11	2	1	10	11	1	2	2	11	11	1	2	11	11	2	2	2	1	2	1	11	11	11
25	11	11	2	2	11	1	11	2	4	1	2	2	1	1	1	11	2	1	11	2	2	2	6	1	1	2	1	2	1	11	1	6	1	11	1	6	1	11	11	2	2	2	2	1	2	1	2	2	1
Dung 1	1	0	0	2	1	1	1	1	0	0	1	3	3	0	1	2	0	1	0	0	1	1	1	1	0	0	1	1	0	0	1	2	0	0	0	0	0	0	0	0	0	0	0	1	1	0	0	0	0
Dung 2	2	0	1	5	1	0	1	0	1	0	0	1	1	0	0	1	2	1	0	2	2	2	0	0	0	0	1	0	0	2	1	0	1	0	1	1	0	0	1	0	0	0	1	0	0	1	0	0	0
[truncated: 15 more columns]

## Sheet: Soil Nutrients values
		mg/kg	mg/kg	mg/kg	mg/kg
Plot	Treatment	N-NH4	P-PO4	N-NO3	total N
A	Control	27.3706	4.47326	0	27.3706
A	Phosphorus	73.2561	22.6583	4.78966	78.0458
A	Nitrogen	35.6211	3.32247	2.11957	37.7407
B	Control	40.1151	2.13148	2.15216	42.2672
B	Phosphorus	54.1345	3.62211	7.23484	61.3694
B	Nitrogen	43.1582	6.51594	4.77215	47.9304
C	Control	49.2592	2.07805	2.67142	51.9306
C	Phosphorus	37.3249	4.02379	11.1004	48.4253
C	Nitrogen	67.3202	3.09689	15.6808	83.001
D	Control	18.3077	1.96196	9.26369	27.5714
D	Phosphorus	102.639	36.2358	167.622	270.261
D	Nitrogen	35.4593	1.79481	16.6374	52.0968
E	Control	37.5777	1.78092	8.01033	45.588
E	Phosphorus	58.379	6.22732	2.6582	61.0372
E	Nitrogen	61.0009	10.9699	11.9945	72.9954

## Sheet: Key and Explanation
Key				Grass and dung data
Number	Species			This file contains all data on vegetation, dung and nutrients. Each replicate has its own excel sheet. There are 64 sampling points per plot, of which each sampling point has 25 recordings in a 0.5x0.5m2 square. Codes for the different grass species are shown in the key tab.
1	Cynodon dactylon			Dung is divided over two measurements and is shown below the vegetation survey data for each plot.
2	Hyparrhenia hirta			Coordinates are according to the data points in the Welgevonden plains project reader that is available in Welgevonden game reserve.
3	Digitaria eriantha
4	Melinis repens
5	Pogonarthria squarrosa
6	Eragrostis spp.
7	Perotis patens
8	Heteropogon contortus
9	Other grasses
10	Herbs
11	Bare soil
12	Other
13	Andropogon eucomos
14	Aristidia congesta
15	Sporobolus africanus
16	Themeda trianda
17	Trachypogon spicatus
18	Diheteropogon amplectens
19	Digitaria monodactyla
20	Tristachya rehmannii
21	Hyperthelia dissoluta

## Sheet: Coordinates 
	Start	Direction	Start	Direction	Start	Direction	Start	Direction
	a		b		c		Control
Replicate A:	162	163	130	131	98	99	Plot all the way to the left of the plots 100x100, A
Replicate B:	349	350	321	322	289	290	Control is to the north of the plots
Replicate C:	577	799	818	819	828	829	To the left of the plot (when you're facing the lodge)
Replicate D:	867	1151	902	900	937	935	On the right side of the road in the direction of Serengeti plain, the plots are on the left
Replicate E:	1223	1222	1188	1186	1440	New point, plot was moved	Plot is at wendys walk, at the hyppo gathering place
